# Supplementary material for: Incidence and progression of diabetic retinopathy and blindness in Indonesian adults with type 2 diabetes
Source: PLoS One. 2025 Aug 29;20(8):e0322093. doi: 10.1371/journal.pone.0322093 (PMC12396671; doi:10.1371/journal.pone.0322093)
Supplement: S1 File — (XLS) [file pone.0322093.s003.xls]

## Sheet: Sheet1
insulin_0	gangrene	foot_ulcer	impotence_0	diabeticeye_perception	diabetes_care_0	eye_care_0	current_smoking	dr_od_0	dr_os_0	dme_od_0	dme_os_0	va_od_0	va_os_0	systolic_0	diastolic_0	height_0	weight_0	arm_circ_0	waist_2_0	waist_0	fat_0	scf_whole_0	scf_trunk_0	scf_arm_0	scf_leg_0	musc_whole_0	musc_trunk_0	musc_arm_0	musc_leg_0	bmi	body_age_0	visc_fat_0	metab_rate_0	dr_severity_0	dr_person_0	urban	age_group	diabetes_duration	duration_group	vtdr_0	csme	dr_severity1_0	dr_severity2_0	diab_treatment	hypertension	diab_treat	diabetes_care_group	eye_care_group	ulcer_dm_0
0	0	0	0	1	2	6	0	no DR	no DR	1	1	0.4	0.4	140	90	162	47.3	31	85	68	22.9	18.9	14.8	31.9	25.5	27.8	22.2	32.7	40.1	18	45	1.5	1098	no DR	no DR	rural	60-70	1	0	0	0	no DR	no DR	oral medication	1	1	1-3 monthly	never	0
0	0	1	0	1	2	6	0	no DR	no DR	1	1	1	1	120	80	149	61.4	40	97	91	29.5	20.6	18.8	28	28.3	25.9	18.7	33.6	43.4	27.7	55	15.5	1414	no DR	no DR	rural	50-60	4	0	0	0	no DR	no DR	oral medication	0	1	1-3 monthly	never	1
0	0	0	1	1	2	6	0	moderate NPDR	moderate NPDR	1	1	0.2	0.2	130	80	165	67.6	36	88	85	25.4	17.6	15.8	22.4	22.6	28.9	22.2	35.1	46.4	24.8	57	12.5	1539	moderate NPDR	dr	rural	60-70	4	0	0	0	moderate NPDR	moderate NPDR	oral medication	0	1	1-3 monthly	never	0
0	0	0	0	0	2	6	0	no DR	no DR	1	1	0.083	0.016	180	100	151	69.9	34	105	90	34.2	33.2	28.6	42.9	39	25.9	18.2	25.5	40.8	30.7	65	13	1415	no DR	no DR	rural	50-60	6	1	0	0	no DR	no DR	oral medication	1	1	1-3 monthly	never	0
0	0	0	0	1	1	3	0	no DR	no DR	1	1	0.017	0.017	140	90	151	56.9	34	97	76			0	0	0	29.3	0	0	0	24.955			1434	no DR	no DR	rural	40-50	1	0	0	0	no DR	no DR	oral medication	1	1	1-3 monthly	1-3 monthly	0
1	0	1	1	0	2	6	0	no DR	no DR	1	1	0.5	0.67			160	70.4	36	98	87	30.4	21.1	19.2	28.1	28.6	26.8	19.1	34.4	44.3	27.5	61	15.5	1556	no DR	no DR	rural	50-60	4	0	0	0	no DR	no DR	insulin		2	1-3 monthly	never	1
0	0	0	0	1	2	6	0	no DR	no DR	1	1	0.3	0.3	130	80	154	53.4	37	88.5	83	33.1	27.2	23.9	44.5	37.7	23.5	18.2	26.3	35.5	22.5	51	5.5	1154	no DR	no DR	rural	40-50	3	0	0	0	no DR	no DR	oral medication	0	1	1-3 monthly	never	0
0	0	0	1	1	2	6	1	no DR	no DR	1	1	0.5	0.4	130	80	161	57.2	36	84	81	25.6	17.3	15.2	22.6	22.9	27.7	21.2	35.3	45.2	22.1	52	8.5	1367	no DR	no DR	rural	60-70	5	0	0	0	no DR	no DR	oral medication	0	1	1-3 monthly	never	0
0	0	0	0	1	2	2	0	no DR	no DR	1	1	0.05	0.2	110	70	160	64.5	38	90	86	23.4	16.5	14.8	20.7	20.8	29.3	23	35.4	46.7	25.3	55	12.5	1501	no DR	no DR	rural	50-60	10	1	0	0	no DR	no DR	oral medication	0	1	1-3 monthly	1-3 monthly	0
0	0	0	0	0	6	6	0	no DR	no DR	1	1	0.67	0.5	180	110	145	70.7	35	96	91	38	37	32.6	50	48.4	22.3	15.8	21.1	36.4	33.6	60	17	1394	no DR	no DR	rural	40-50	5	0	0	0	no DR	no DR	oral medication	1	1	never	never	0
1	1	1	0	1	6	6	0	moderate NPDR	moderate NPDR	2	4	0.5	0.5	130	80	158	71.6	36	92	90	37.2	33.7	29.7	47.7	42.1	23.4	16.3	22.1	37.4	28.7	72	12	1417	moderate NPDR	dr	rural	60-70	6	1	1	1	VTDR	moderate NPDR	insulin	0	2	never	never	1
0	0	0	0	1	1	6	0	no DR	no DR	1	1	0.67	0.67	150	90	153.5	61.3	33	90	87	35.8	31.1	27.5	46.8	40.5	22.8	16.6	23.7	35.9	26	65	9.5	1263	no DR	no DR	rural	50-60	3	0	0	0	no DR	no DR	oral medication	1	1	1-3 monthly	never	0
0	1	0	0	1	2	6	0	no DR	no DR	1	1	0.1	0.67			135	41.6	30	83	68	33.9	27.8	24.7	45.5	38.5	20.6	15.9	25.4	32.8	22.8	46	6	963	no DR	no DR	rural	40-50	15	2	0	0	no DR	no DR	oral medication		1	1-3 monthly	never	1
0	0	0	1	1	2	6	0	no DR	no DR	1	1	1	1	110	80	166	68.8	37	86	86	21.3	15.1	13.6	19.5	19.3	31.7	25.4	37	49	25	47	11	1585	no DR	no DR	rural	40-50	5	0	0	0	no DR	no DR	oral medication	0	1	1-3 monthly	never	0
0	0	0	0	1	2	6	0	no DR	no DR	1	1	0.4	0.2	140	90	152		0					0	0	0	25.4	0	0	0				1106	no DR	no DR	rural	40-50	10	1	0	0	no DR	no DR	oral medication	1	1	1-3 monthly	never	0
0	0	0	0	0	2	6	1	no DR	no DR	1	1	1	0.28	170	90	151	45	36	72	68	20	18.7	13.7	29.4	26	28.9	23.6	34.4	42.1	19.7	33	2.5	1070	no DR	no DR	rural	40-50	1	0	0	0	no DR	no DR	oral medication	1	1	1-3 monthly	never	0
0	0	0	0	1	2	6	0	no DR	no DR	1	1	0.28	0.2	130	70	157.5	52.9	35	85	71	22.9	15.5	13.5	19	15.1	26.7	21.2	34.3	44.2	21.3253	21	8	1299	no DR	no DR	rural	>70	8	1	0	0	no DR	no DR	oral medication	0	1	1-3 monthly	never	0
0	1	1	0	0	2	6	0	moderate NPDR	moderate NPDR	4	4	0.286	0.286	160	90	147		34	93	87			0	0	0	22.2	0	0	0				1104	moderate NPDR	dr	rural	50-60	4	0	1	1	VTDR	moderate NPDR	oral medication	1	1	1-3 monthly	never	1
0	0	0	0	0	2	6	0	ungradable	ungradable	9	9	0	0	120	80	158	48.2	33	85	72	29.6	23.2	20.1	39.2	30.6	24.4	18.8	28.4	36	19.3	56	3	1085			rural	60-70	5	0					oral medication	0	1	1-3 monthly	never	0
0	0	0	0	1	1	6	0	no DR	no DR	1	1	0.3	0.5	120	80	151.8	57.1	31.5	83	77.5	36.2	30.4	27.1	48.3	41.9	22.2	16.7	23.9	34.7	24.7	57	7.5	1196	no DR	no DR	rural	60-70	3	0	0	0	no DR	no DR	oral medication	0	1	1-3 monthly	never	0
1	0	0	0	1	2	6	0	no DR	no DR	1	1	0.2	0.2	120	80	156	48.8	33	93	80	34	25.9	23.4	43.6	33.2	22.1	16.4	25.6	34.3	20.1	68	4	1076	no DR	no DR	rural	>70	19	3	0	0	no DR	no DR	insulin	0	2	1-3 monthly	never	0
0	0	0	0	1	6	6	1	no DR	no DR	1	1	0.2	0.2	150	90	135	48.6	38	84	73	32.1	29.7	25.2	42.7	38.5	22.2	16.8	25.8	35.8	20.7	53	9.5	1077	no DR	no DR	rural	40-50	5	0	0	0	no DR	no DR	oral medication	1	1	never	never	0
0	0	0	1	1	2	6	0	no DR	no DR	1	1	0.67	0.67	120	80	159	56.9	35.5	75	73	22.7	15.5	13.7	20.1	28.6	22.8	35.5	46.1	15.5	22.5	51	9	1373	no DR	no DR	rural	60-70	0	0	0	0	no DR	no DR	oral medication	0	1	1-3 monthly	never	0
0	0	0	0	1	2	6	0	PDR	PDR	4	4	0.4	0.286	130	80	160	51.3	33	72	71	10.7	7.7	6.4	11.2	9.9	34	30.2	39.7	51.7	20	37	4.5	1531	PDR	dr	rural	40-50	4	0	1	1	VTDR	PDR	oral medication	0	1	1-3 monthly	never	0
0	0	1	0	1	2	6	0	high risk PDR	advance PDR	4	4	0.2	0.285	190	90	153	64.9	36	93	86	34.1	31.5	27.1	43.9	38.7	24.5	17.7	25	38.7	27.7	65	10.5	1931	advance PDR	dr	rural	50-60	4	0	1	1	VTDR	6	oral medication	1	1	1-3 monthly	never	1
0	0	0	0	1	2	6	0	no DR	no DR	1	1	0.1	0.1	140	80	149	59.7	34	96.5	84	36.2	31.9	28.2	47.2	41.4	22.3	16.2	23.4	35.8	26.9	65	10	1235	no DR	no DR	rural	50-60	8	1	0	0	no DR	no DR	oral medication	1	1	1-3 monthly	never	0
0	0	0	0	1	1	6	0	no DR	no DR	1	1	0.5	0.33																					no DR	no DR	rural	50-60	23	4	0	0	no DR	no DR	oral medication		1	1-3 monthly	never	0
0	0	0	0	1	2	6	0	no DR	no DR	1	1	0.1	0.1	150	80	143.5	52.4	33.5	88.7	88	34.5	30	26.3	44.5	37.8	22	16.1	24.7	35.5	25.4	67	9	1128	no DR	no DR	rural	60-70	8	1	0	0	no DR	no DR	oral medication	1	1	1-3 monthly	never	0
1	0	0	0	1	2	6	0	no DR	no DR	1	1			130	80	165	54.6	35	93	78	28.7	18.9	16.4	24.4	25	26.7	19.6	34.6	44.2	20.1	52	6.5	1315	no DR	no DR	rural	>70	1	0	0	0	no DR	no DR	insulin	0	2	1-3 monthly	never	0
0	0	0	0	1	3	6	0	moderate NPDR	moderate NPDR	1	1	0.1	0.1	140	90	142	44.1	32	85	75	31.2	25.8	22.3	41.2	33.8	22.2	17	26.8	34.6	21.9	55	5.5	1011	moderate NPDR	dr	rural	50-60	2	0	0	0	moderate NPDR	moderate NPDR	oral medication	1	1	3-12 monthly	never	0
0	0	0	0	1	6	6	0	no DR	no DR	1	1	0.8	0.67	90	60	171	65.5	36	89	82	20	13.8	12.2	18.6	18.3	32.5	26.4	37.7	49.8	22.4	42	7.5	1540	no DR	no DR	rural	40-50	5	0	0	0	no DR	no DR	diet only	0	0	never	never	0
0	0	0	0	0	6	6	0	no DR	no DR	1	1	0.5	1	130	80	159	63.4	34.5	95	83	36.1	30.5	27.2	48	41.7	23	17	23.5	36	25.1	60	7.5	1295	no DR	no DR	rural	50-60	9	1	0	0	no DR	no DR	oral medication	0	1	never	never	0
0	1	1	0	1	1	6	0	advance PDR	advance PDR	1	9	0.033	0.1	170	100	150	71.8	32.5	100	92	33.9	32.9	28.9	42.8	39.3	26.3	18.6	25.6	41.7	31.9	59	12.5	1848	advance PDR	dr	rural	40-50	3	0	1	1	VTDR	6	oral medication	1	1	1-3 monthly	never	1
0	0	0	0	1	2	6	0	mild NPDR	mild NPDR	1	1	0.4	0.5	140	90	149	48.3	33	81	71	15.1	10.7	9.3	13.5	12.8	28.7	24.9	35.6	46.1	21.8	49	8.5	1250	mild NPDR	dr	rural	60-70	1	0	0	0	mild NPDR	mild NPDR	oral medication	1	1	1-3 monthly	never	0
0	0	0	0	1	2	6	0	no DR	no DR	1	1	0.28	0.2	200	100	170.5	87.6	44	109	99	30.2	21.4	19.8	25.9	26.6	28.3	20.4	33.6	45.7	30.1	69	20	1836	no DR	no DR	rural	60-70	7	1	0	0	no DR	no DR	oral medication	1	1	1-3 monthly	never	0
0	0	0	1	1	6	6	0	no DR	mild NPDR	1	1	0.1	0.167	110	70	163.5	71.7	38.5	103.5	97.5	32.3	22.2	20.1	28.5	29.3	25.4	17.6	32.7	42.9	26.8	70	17	1562	mild NPDR	dr	rural	>70	5	0	0	0	mild NPDR	mild NPDR	oral medication	0	1	never	never	0
0	0	1	0	0	2	6	0	ungradable	ungradable	9	9	0.017	0.003	150	80	140	32	0		74			0	0	0		0	0	0	16.3265						rural	60-70	9	1					oral medication	1	1	1-3 monthly	never	1
0	0	0	0	1	2	6	0	no DR	no DR	1	1	0.03	0.2	150	90	155.5	43.9	30	80	78	29.1	22.1	19.2	38.5	29.3	23.8	18.5	28.7	34.8	18.2	53	2.5	1018	no DR	no DR	rural	60-70	0	0	0	0	no DR	no DR	oral medication	1	1	1-3 monthly	never	0
1	0	0	0	1	2	6		mild NPDR	mild NPDR	1	1	0.4	0.5	180	80	146	53.1	34	84	79	34	29.4	25.7	43.7	36.7	22.5	16.4	25.1	35.7	24.9	67	8.5	1142	mild NPDR	dr	rural	60-70	4	0	0	0	mild NPDR	mild NPDR	insulin	1	2	1-3 monthly	never	0
0	0	0	0	0	6	6	1	no DR	no DR	1	1	0.167	0.167	130	80	144.5	55.7	33	99	78	37.1	32.2	28.7	47.5	40.6	21.1	15	20.9	34.5	26.7	73	11	1168	no DR	no DR	rural	60-70	3	0	0	0	no DR	no DR	oral medication	0	1	never	never	0
1	0	0	0	1	2	6	0	severe NPDR	severe NPDR	1	1	0.1	0.1	140	90	143.5	54.1	34	93	86	36.4	31.6	28	47.8	41.8	21.3	15.7	23.5	34.1	26.3	61	10	1447	severe NPDR	dr	rural	50-60	3	0	1	0	VTDR	severe NPDR	insulin	1	2	1-3 monthly	never	0
1	0	0	0	0	2	6	0	no DR	no DR	1	1	0.25	0.33			148	47.4	33.5	79	77.9	29.6	24.8	21.1	40.3	34.1	24.1	19	28.3	36.8	21.6	45	4.5	1072	no DR	no DR	rural	40-50	7	1	0	0	no DR	no DR	insulin		2	1-3 monthly	never	0
0	0	0	0	1	5	6	1	no DR	no DR	1	1	0.25	0.67	140	80	160	60.2	32	93	84	33.4	28.1	24.6	44.6	38.1	24.1	18.2	25.5	36.6	23.5	56	6	1259	no DR	no DR	rural	50-60	2	0	0	0	no DR	no DR	oral medication	1	1	3-12 monthly	never	0
0	0	0	0	1	2	6	0	no DR	no DR	1	1	0.67	0.67	140	60	152	69.4	37	90	85	34.7	33.5	28.6	45.6	42.5	24.5	17.7	23.9	38.7	30	56	11.5	1397	no DR	no DR	rural	40-50	3	0	0	0	no DR	no DR	oral medication	1	1	1-3 monthly	never	0
0	0	0	0	0	2	6	0	mild NPDR	mild NPDR	1	1			110	70	148.5	48.7	34	85	72	31.8	26.2	48.7	26.2	48.7	23	48.7	26.2	34.1	22.1	59	5.5	1083	mild NPDR	dr	rural	60-70	15	2	0	0	mild NPDR	mild NPDR	oral medication	0	1	1-3 monthly	never	0
0	0	0	0	1	2	6	0	no DR	no DR	1	1	0.28	0.28	120	80	147.5	48.2	32	88	76	30.4	25.6	21.9	4.1	33.1	23.7	18.1	27.6	36.7	22.2	57	5.5	1081	no DR	no DR	rural	60-70	0	0	0	0	no DR	no DR	oral medication	0	1	1-3 monthly	never	0
1	1	1	1	1	2	6	0	no DR	no DR	1	1	0.2	0.15	160	80	160	78.2	39	96	94	27.3	19.7	18.3	22.1	22.7	28.5	21.3	34.4	45.9	30.5	70	21	1688	no DR	no DR	rural	60-70	20	3	0	0	no DR	no DR	insulin	1	2	1-3 monthly	never	1
0	0	0	0	0	1	6	0	mild NPDR	mild NPDR	0	0	0.3	0.3	150	90	162	58.5	37	83	81.5	20.1	13.9	12.2	17.6	17.4	30	24.5	36.5	47.4	22.3	50	8.5	1412	mild NPDR	dr	rural	60-70	1	0	0	0	mild NPDR	mild NPDR	oral medication	1	1	1-3 monthly	never	0
0	0	0	0	0	1	6	0	very severe NPDR	severe NPDR	4	4	0.3	0.3	110	70	152	55.4	32	89	87.5	32.9	28.1	24.5	43.1	36.4	23.6	17.7	26	36.8	24	61	7	1815	very severe NPDR	dr	rural	60-70	3	0	1	1	VTDR	severe NPDR	oral medication	0	1	1-3 monthly	never	0
0	0	0	0	1	1	6	0	very severe NPDR	very severe NPDR	1	1	0.4	0.8	110	70	148	52.3	34	91	85	30.3	26.8	22.7	40.3	34.8	24.5	18.8	27.7	37.2	23.9	53	7	1417	very severe NPDR	dr	rural	50-60	2	0	1	0	VTDR	severe NPDR	oral medication	0	1	1-3 monthly	never	0
1	0	0	0	1	2	6	0	PDR	advance PDR	4	4	0.1	0.075	170	90	147	62.2	33	103	100	38.3	34.3	30.5	50.1	45.1	21.3	15.3	21.7	34.7	28.8	67	12.5	1626	advance PDR	dr	rural	50-60	7	1	1	1	VTDR	6	insulin	1	2	1-3 monthly	never	0
0	1	1	1	0	6	6	0	no DR	no DR	1	1	0.286	0.4	118	100	161	51	0		78			0	0	0	24.1	0	0	0	19.6752			1101	no DR	no DR	rural	>70	3	0	0	0	no DR	no DR	oral medication	0	1	never	never	1
0	0	0	0	1	2	6	0	mild NPDR	mild NPDR	1	1	0.16	0.25	120	80	159	63	34	92	86	34.3	29.5	25.9	44.8	38.3	24	17.6	24.7	37.2	24.9	63	8	1299	mild NPDR	dr	rural	50-60	7	1	0	0	mild NPDR	mild NPDR	oral medication	0	1	1-3 monthly	never	0
0	0	0	0	1	2	6	1	severe NPDR	PDR	4	4	0.67	0.5	150	80	154	49.8	33	80	69	32.6	25.8	22.9	43.5	35.5	23.3	18.1	26.8	35.3	21	51	4	2099	PDR	dr	rural	50-60	20	3	1	1	VTDR	PDR	oral medication	1	1	1-3 monthly	never	0
1	1	1	1	1	3	6	0	advance PDR	advance PDR	2	2	0.1	0.1	160	90	160	58.1	35	89	86	24.5	16.7	14.7	20.4	20.7	27	21	34.2	44.5	22.7	61	10.5	1830	advance PDR	dr	rural	>70	33	4	1	0	VTDR	6	insulin	1	2	3-12 monthly	never	1
0	0	0	0	1	2	6	0	mild NPDR	mild NPDR	1	1	0.4	0.5	130	80	160	83	37	98.5	95	39.2	37.5	32.9	50.8	47.5	23	15.5	19.3	37.3	32.4	69	15.5	1578	mild NPDR	dr	rural	50-60	3	0	0	0	mild NPDR	mild NPDR	oral medication	0	1	1-3 monthly	never	0
0	0	1	0	1	1	6	0	ungradable	ungradable	4	9	0.03	0.03	140	80	148.5	67.9	36	102	90.5	39.5	36.4	32.3	50.8	46.1	21.3	14.6	20.5	35.2	20.8	75	15.5	1343			rural	60-70	2	0	1	1	VTDR		oral medication	1	1	1-3 monthly	never	1
0	0	0	0	0	2	6	0	no DR	no DR	1	1	0.28	0.1	170	90	151	46.3	31.5	85.5	69	29.2	23.6	20.2	39.3	32.1	24.2	19	28.6	36.3	20.3	48	3.5	1056	no DR	no DR	rural	50-60	2	0	0	0	no DR	no DR	oral medication	1	1	1-3 monthly	never	0
0	0	0	0	1	2	6	0	severe NPDR	ungradable	1	9	0.1	0.1	100	60	150	32.9	29	60	62	17.3	13.6	9.4	26.6	21.2	26.9	22.6	34.7	36.3	14.6	22	0.5	1873	very severe NPDR	dr	rural	50-60	0	0	1	0	VTDR	severe NPDR	oral medication	0	1	1-3 monthly	never	0
1	0	0	0	0	2	6	0	no DR	no DR	1	1	0.8	0.8	110	80	149.5	53	33	78	70	26.2	24.6	19.8	37.8	35.6	27.2	22.3	30.7	40.5	23.7			1179	no DR	no DR	rural	<=40	11	2	0	0	no DR	no DR	insulin	0	2	1-3 monthly	never	0
1	0	0	0	1	6	6	1	PDR	high risk PDR	4	9	0.1	0.008	140	80	142	41.5	30	85	69	26.8	22.7	18.7	36.7	30.7	24	19	29.4	37	20.6	44	3.5	1985	high risk PDR	dr	rural	50-60	3	0	1	1	VTDR	5	insulin	1	2	never	never	0
1	0	0	0	1	2	6	0	no DR	no DR	1	1	1	1	100	70	157.5	44.8	30	63.5	86.5	24.4	19.6	15.8	34.7	28.7	26.8	22	32	37.9	18.1	32	1.5	1052	no DR	no DR	rural	40-50	3	0	0	0	no DR	no DR	insulin	0	2	1-3 monthly	never	0
0	1	1	0	1	2	6	0	high risk PDR	PDR	4	4	0	0.2	130	80	148	51.3	31	84	74	26.9	24.8	20.1	36	31.3	26.5	20.5	30.2	40.7	23.4	50	5	1714	high risk PDR	dr	rural	50-60	10	1	1	1	VTDR	5	oral medication	0	1	1-3 monthly	never	1
0	0	0	0	1	1	6	0	moderate NPDR	moderate NPDR	1	1	0.2	0.2	100	60	166.9	55	35	74	74	12.6	8.8	7.4	4.5	10.5	33.4	29.2	38.6	50.7	19.7	40	4.5	1387	moderate NPDR	dr	rural	60-70	1	0	0	0	moderate NPDR	moderate NPDR	oral medication	0	1	1-3 monthly	never	0
0	0	0	0	1	2	6	0	PDR	PDR	4	4	0.167	0.167	130	90	155	48.4	29.5	72.5	70.5	29.1	23.5	20.1	39.7	32.8	24.9	19.8	29	37	20.1	43	3	1591	PDR	dr	rural	40-50	9	1	1	1	VTDR	PDR	oral medication	0	1	1-3 monthly	never	0
0	0	0	0	1	1	6	0	no DR	no DR	1	1	0.67	0.67	110	70	150	51.8	32.5	86.5	77.5	36.5	29.3	26.5	48.8	41.2	21.8	16.7	24.6	33.6	23	53	6	1114	no DR	no DR	rural	40-50	2	0	0	0	no DR	no DR	oral medication	0	1	1-3 monthly	never	0
0	0	0	1	0	2	6	0	mild NPDR	moderate NPDR	1	1	0.1	0.1	130	80	151.5	49.3	34.7	82	79	25.4	17	14.9	21.1	21.5	24.7	19	33	42.3	21.5	58	9	1229	moderate NPDR	dr	rural	>70	3	0	0	0	moderate NPDR	moderate NPDR	oral medication	0	1	1-3 monthly	never	0
0	0	0	1	0	1	6	0	no DR	no DR	1	1	0.8	0.8	130	80	161	61.8	39	92	83	17.9	12.8	11.4	15.5	15.1	31	26.4	37	48.9	23.8	50	10.5	1479	no DR	no DR	rural	50-60	5	0	0	0	no DR	no DR	oral medication	0	1	1-3 monthly	never	0
0	0	0	0	1	2	6	0	moderate NPDR	severe NPDR	1	1	0	0	110	80	150	60.2	36	88	80	34.3	30.9	26.8	45.9	41.4	23.4	17.5	24.6	36.8	26.8	54	9	1523	severe NPDR	dr	rural	40-50	2	0	1	0	VTDR	severe NPDR	oral medication	0	1	1-3 monthly	never	0
0	0	0	0	0	2	6	0	no DR	no DR	1	1	0.67	0.67	140	90	146	45.7	32	77	69	31	25.4	22	40.2	32.1	22.7	17.1	27	35.3	21.4	62	5.5	1037	no DR	no DR	rural	>70	6	1	0	0	no DR	no DR	oral medication	1	1	1-3 monthly	never	0
1	0	0	0	1	2	6	0	moderate NPDR	mild NPDR	1	1	0.1	0.1	130	80	147	53.5	35.2	83.5	82.2	32.1	28.3	24.3	43.3	38.3	23.7	18.3	26.5	37.2	24.8	49	6.5	1158	moderate NPDR	dr	rural	40-50	3	0	0	0	moderate NPDR	moderate NPDR	insulin	0	2	1-3 monthly	never	0
0	0	0	0	1	6	6	0	PDR	PDR	4	4	0.1	0.03	140	80	157.5	54.6	34.5	83	80.5	15.8	11.2	9.7	14.1	13.4	31.1	26.6	36.9	48.4	22	47	8	1363	PDR	dr	rural	60-70	7	1	1	1	VTDR	PDR	oral medication	1	1	never	never	0
1	0	1	0	1	2	6	0	PDR	severe NPDR	4	4	0.06	0.06	130	80	152	62	0					0	0	0	20.3	0	0	0	26.8352			1671	PDR	dr	rural	40-50	8	1	1	1	VTDR	PDR	insulin	0	2	1-3 monthly	never	1
0	0	0	0	0	2	6	1	ungradable	ungradable	9	9	0.4	0.3	130	90	161	49.8	33	70	70	15.5	10.5	8.9	13.8	13.2	30.6	26.3	37.4	47.9	19.2	41	4.5	1282			rural	60-70	15	2					oral medication	0	1	1-3 monthly	never	0
1	0	0	0	1	2	6	0	severe NPDR	PDR	4	4	0.85	0.67	140	90	154	51.9	34	86	78	23	15.6	13.7	19.8	19.9	26.8	21.3	34.9	44.3	21.9	53	8.5	1824	PDR	dr	rural	60-70	4	0	1	1	VTDR	PDR	insulin	1	2	1-3 monthly	never	0
0	0	0	0	1	2	6	0	no DR	no DR	1	1	0.2	0.2	135	90	171	71	40	90	89			0	0	0	29.3	0	0	0	24.281			1291	no DR	no DR	rural	60-70	3	0	0	0	no DR	no DR	oral medication	0	1	1-3 monthly	never	0
							0	mild NPDR	moderate NPDR	1	1	0.167	0.67			152	67.5	34	92.5	87	32.4	22.6	20.8	30.7	31.3	25.2	17.4	33.3	42.7	29.2	61	18	1497	moderate NPDR	dr	rural	60-70	6	1	0	0	moderate NPDR	moderate NPDR
0	1	1	0	1	2	6	0	PDR	severe NPDR	4	4	0.2	0.1	130	80	142	62.2	38	108	97	35.2	34.2	29.3	44.2	40	23.7	16.7	24.5	38.6	30.8	71	14	1822	PDR	dr	rural	60-70	2	0	1	1	VTDR	PDR	oral medication	0	1	1-3 monthly	never	1
1	0	0	0	1	2	6	1	no DR	no DR	1	1	1	1	110	90	152	70	0					0	0	0	24.2	0	0	0	30.2978			1004	no DR	no DR	rural	<=40	3	0	0	0	no DR	no DR	insulin	0	2	1-3 monthly	never	0
0	0	0	0	1	6	6	0	moderate NPDR	severe NPDR	1	1	0.03	0.05	200	100	155	60.9	34	88	81	31.6	28.5	24.3	41.8	36.7	25.3	19	26.7	38.9	25.3	55	7.5	1820	severe NPDR	dr	rural	40-50	0	0	1	0	VTDR	severe NPDR	oral medication	1	1	never	never	0
0	0	0	1	1	2	6	0	no DR	no DR	1	1	0.67	0.5	130	80	151	48	31	72	68	22.8	21	16.2	32.5	28.8	28	22.6	32.7	41.1	21.1	36	3.5	1110	no DR	no DR	rural	40-50	8	1	0	0	no DR	no DR	oral medication	0	1	1-3 monthly	never	0
0	0	0	0	1	2	6	0	PDR	PDR	4	4	0.2	0.2	170	80	144.5	49.7	33	86	76	37.3	30.3	27.5	48.6	40.3	20.4	15	23.4	32.6	23.8	63	7.5	1076	PDR	dr	rural	60-70	4	0	1	1	VTDR	PDR	oral medication	1	1	1-3 monthly	never	0
1	0	0	0	1	2	6	1	no DR	no DR	1	1	0.1	0.4	120	80	160	55.4	30.5	81.5	80	34.8	27.4	24.7	46	37.6	23	17.4	25.2	34.9	21.6	59	5	1177	no DR	no DR	rural	60-70	11	2	0	0	no DR	no DR	insulin	0	2	1-3 monthly	never	0
1	0	1	0	1	2	6	0	ungradable	ungradable	9	9	0.083	0.033	120	80	150	60.5	36	92	94	34.3	31	26.9	44.2	38.5	23.6	17.1	24.8	37.6	26.9	66	10	1258			rural	50-60	7	1					insulin	0	2	1-3 monthly	never	1
0	0	0	0	0	2	6	0	no DR	no DR	1	1	0.3	0.8	120	70	160	61.6	36	86	94.5	22.3	15.5	13.7	19.5	19.5	29.4	23.4	35.4	46.8	23.3	53	10.5	1453	no DR	no DR	rural	60-70	2	0	0	0	no DR	no DR	oral medication	0	1	1-3 monthly	never	0
0	0	1	0	0	2	6	0	moderate NPDR	moderate NPDR	4	4	0.15	0.2	110	70	151.5	38.6	36	83	84	19.7	16.4	12.1	28.9	23.6	27.2	22.3	33.8	39	16.8	34	1	962	moderate NPDR	dr	rural	50-60	1	0	1	1	VTDR	moderate NPDR	oral medication	0	1	1-3 monthly	never	1
0	0	0	0	1	2	6	0	no DR	no DR	1	1	0.286	0.2	170	90	146	58.8	34	92	82	36.6	32.6	28.8	48.1	42.9	21.8	15.9	23.1	35.3	27.6	63	11	1218	no DR	no DR	rural	50-60	4	0	0	0	no DR	no DR	oral medication	1	1	1-3 monthly	never	0
1	0	0	0	1	2	6	0	no DR	no DR	1	1	0.083	0.1	140	80	162	39.8	33	66	61	27.1	17.1	14.2	20.7	21.3	26.2	19.7	34.4	43.7	15.2	34	0.5	1084	no DR	no DR	rural	>70	25	4	0	0	no DR	no DR	insulin	1	2	1-3 monthly	never	0
1	0	1	0	1	2	6	0	PDR	PDR	4	4	0.5	0.033	170	90	156	63	35	86	82	32.9	29.6	25.5	44	39.2	24.7	18.5	25.5	38.6	25.9	53	7	2005	PDR	dr	rural	40-50	9	1	1	1	VTDR	PDR	insulin	1	2	1-3 monthly	never	1
0	0	0	0	0	6	6	0	no DR	no DR	1	1	0.33	0.33	160	100	149	50.6	33	86	79	31.7	26.7	23.1	42.8	36.8	23.6	18.4	27	36.1	22.8	48	5.5	1115	no DR	no DR	rural	40-50	5	0	0	0	no DR	no DR	oral medication	1	1	never	never	0
0	0	0	0	1	2	6	0	no DR	no DR	1	1	0.2	0.4	150	90	143	55.5	31.54	90.5	89.5	39	33.5	30.2	51.2	44.9	20.1	14.5	21.8	33.3	27.1	66	11	1156	no DR	no DR	rural	50-60	11	2	0	0	no DR	no DR	oral medication	1	1	1-3 monthly	never	0
0	0	0	0	1	1	2	0	no DR	no DR	1	1	0.1	0.083	150	80	145	30.9	27	68	59	31.5	20.7	19.1	40.3	27.2	20.9	16.6	28.1	29	14.7	35	0.5	808	no DR	no DR	rural	60-70	1	0	0	0	no DR	no DR	oral medication	1	1	1-3 monthly	1-3 monthly	0
0	0	0	0	0	6	6	0	no DR	no DR	1	1	0.85	0.67	140	90	150	44.5	30	72	66	24	20.7	16.4	33.7	28.5	26.4	21.2	31.6	39.2	19.8	39	12.5	1046	no DR	no DR	rural	40-50	0	0	0	0	no DR	no DR	diet only	1	0	never	never	0
0	1	1	1	0	6	6	0	severe NPDR	moderate NPDR	1	1	0.4	0.5	130	80	164	58.6	36.5	85	82	15.7	11.1	9.6	14.9	14.2	33.1	28.1	38.6	50.4	21.8	38	7	1439	severe NPDR	dr	rural	40-50	4	0	1	0	VTDR	severe NPDR	oral medication	0	1	never	never	1
0	0	0	0	1	2	6	0	ungradable	no DR	9	1	0	0.28	110	70	157.5	46.3	32	73	72	16.2	10.9	91	15.2	14.5	30.5	26	37.5	47.9	18.7	34	35	1223	no DR	no DR	rural	50-60	2	0	0	0	no DR	no DR	oral medication	0	1	1-3 monthly	never	0
0	0	0	0	1	2	6	0	no DR	no DR	1	1	0.33	0.33	120	80	149	53.1	33	84	80	31.9	27.6	23.8	41.4	34.8	23.8	17.8	26.7	37	23.9	62	7	1153	no DR	no DR	rural	60-70	3	0	0	0	no DR	no DR	oral medication	0	1	1-3 monthly	never	0
1	0	0	0	0	2	6	0	mild NPDR	moderate NPDR	1	1	0.1	0.1	140	80	138	48.8	34.5	91	86.5	41.1	33.5	31	53	44.3	18.1	12.7	20.9	30.3	25.6	71	10.5	1245	moderate NPDR	dr	rural	60-70	5	0	0	0	moderate NPDR	moderate NPDR	insulin	1	2	1-3 monthly	never	0
1	0	0	0	1	2	6	0	no DR	no DR	1	1	1	0.8	140	80	169	61.8	36	84	82	17.6	12.3	10.7	16.4	15.8	32.9	27.4	38.2	50.2	21.6	40	7	1487	no DR	no DR	rural	50-60	2	0	0	0	no DR	no DR	insulin	1	2	1-3 monthly	never	0
0	0	0	0	0	6	6	0	no DR	no DR	1	1	0.857	0.67	120	70	153	58.8	32	89	81	29.7	27.4	22.9	40.1	35.9	26	19.9	28	39.8	25.1	47	6.5	1256	no DR	no DR	rural	40-50	2	0	0	0	no DR	no DR	oral medication	0	1	never	never	0
0	0	0	0	1	2	6	0	no DR	no DR	1	1	1	0.67	110	80	149	53	32.5	80	94.5	33	28.3	24.7	44	37.5	23	17.4	25.8	35.7	23.9	57	7	1145	no DR	no DR	rural	50-60	0	0	0	0	no DR	no DR	oral medication	0	1	1-3 monthly	never	0
0	0	0	0	1	2	6	1	no DR	no DR	1	1	0.16	0.16	140	80	154	62.8	35	99	83	35.4	31.2	27.4	44.8	37.8	23.5	16.6	24.2	37.3	26.5	75	10.5	1290	no DR	no DR	rural	>70	6	1	0	0	no DR	no DR	oral medication	1	1	1-3 monthly	never	0
0	1	1	0	1	6	6	1	no DR	no DR	1	1	0.2	0.1	110	70	178	85.2	39	95	92	20.1	14.6	13.4	16.6	16.5	35.4	28.6	38.4	52.6	26.9	47	11.5	1885	no DR	no DR	rural	40-50	3	0	0	0	no DR	no DR	oral medication	0	1	never	never	1
0	0	0	0	1	2	5	1	no DR	no DR	1	1	1	1	120	80	159	55.7	37	86	82	25.4	17.1	15.1	23.2	23.4	28.5	21.8	35.8	45.9	22	46	8	1347	no DR	no DR	rural	50-60	5	0	0	0	no DR	no DR	oral medication	0	1	1-3 monthly	3-12 monthly	0
0	0	0	0	1	2	6	0	PDR	PDR	4	1	0.5	0.67	140	80	150	71	33	96	90	38.5	36.5	32	49.8	46.1	22.2	15.4	20.9	36.3	31.6	69	15.5	1739	PDR	dr	rural	50-60	5	0	1	1	VTDR	PDR	oral medication	1	1	1-3 monthly	never	0
0	0	0	0	0	6	6	0	no DR	no DR	1	1	0.8	0.8	120	80	140.5	45.7	31	86	70	30.7	26.5	22.6	41.2	35.4	22.8	17.7	27.1	35.4	23.2	49	6	1039	no DR	no DR	rural	40-50	1	0	0	0	no DR	no DR	oral medication	0	1	never	never	0
0	0	0	0	1	6	6	0	severe NPDR	moderate NPDR	4	2	0.5	0.5	130	90	153	52.6	32	74	73	30.9	26.1	22.5	41.1	34.4	24.3	18.6	27.4	37	22.5	55	5.5	1149	severe NPDR	dr	rural	50-60	5	0	1	1	VTDR	severe NPDR	oral medication	0	1	never	never	0
0	0	0	0	1	2	6	0	no DR	no DR	1	1	1	1	120	80	172.5	69.3	33.7	92.5	88.1	36.1	33.1	28.9	48.2	44.5	23.5	17.2	22.8	36.9	28.7	56	10.5	1386	no DR	no DR	rural	40-50	4	0	0	0	no DR	no DR	oral medication	0	1	1-3 monthly	never	0
0	0	0	0	1	2	6	0	mild NPDR	mild NPDR	1	1	0.4	0.5	140	80	157	64.2	34.5	94.5	84	34.3	30.4	26.5	44.4	38.3	24.2	17.5	24.7	37.9	26	65	9	1318	mild NPDR	dr	rural	60-70	13	2	0	0	mild NPDR	mild NPDR	oral medication	1	1	1-3 monthly	never	0
0	0	1	0	1	5	6	0	severe NPDR	severe NPDR	1	2	0.5	0.5	120	70	155	50.4	34	74.5	73	14	9.9	8.5	13.6	12.7	31.5	27.4	37.7	48.8	39	21	6.5	1992	severe NPDR	dr	rural	50-60	6	1	1	0	VTDR	severe NPDR	diet only	0	0	3-12 monthly	never	1
0	0	0	1	0	2	6	0	no DR	no DR	1	1	1	1	120	90	161	57.9	36	83	80	16.8	11.8	10.4	15.9	15.3	32.3	27.2	38.3	49.6	22.3	40	7.5	1421	no DR	no DR	rural	40-50	1	0	0	0	no DR	no DR	oral medication	0	1	1-3 monthly	never	0
1	0	0	0	1	2	6	0	moderate NPDR	severe NPDR	1	1	0.8	0.8	130	90	154.5	75.3	41	102	95	35.5	34.5	29.9	46.2	43.6	24.8	17.5	23	39.4	31.5	57	13	1486	severe NPDR	dr	rural	<=40	11	2	1	0	VTDR	severe NPDR	insulin	0	2	1-3 monthly	never	0
0	0	0	0	0	1	6	0	moderate NPDR	moderate NPDR	1	1	0.4	0.67	140	80	148.5	43.3	33.5	71	78.5	27	22.1	18.4	36.8	30.1	24.6	19	29	36.4	19.6	44	3.5	1015	moderate NPDR	dr	rural	50-60	8	1	0	0	moderate NPDR	moderate NPDR	oral medication	1	1	1-3 monthly	never	0
0	0	0	0	1	2	6	0	no DR	no DR	1	1	0.07	0.8	130	90	155	60.1	36.5	93	75	33	29	25.1	43.8	38.2	24.2	18.1	25.6	37.6	25	56	7.5	1259	no DR	no DR	rural	50-60	2	0	0	0	no DR	no DR	oral medication	0	1	1-3 monthly	never	0
0	0	0	0	1	6	6	0	severe NPDR	very severe NPDR	2	4	0.25	0.1	200	100	160	95.2	43	108	104	30.2	22.6	21.6	22.8	23.8	29.6	21.3	34	46.9	37.2	74	30	1965	very severe NPDR	dr	rural	60-70	1	0	1	1	VTDR	severe NPDR	oral medication	1	1	never	never	0
0	0	0	0	0	1	6	0	no DR	no DR	1	1	0.1	0.1	130	80	145.5	59.2	32	90	79	36.5	32.8	28.8	48.3	43.6	21.9	16.2	23.1	35.4	28	59	11	1225	no DR	no DR	rural	40-50	1	0	0	0	no DR	no DR	oral medication	0	1	1-3 monthly	never	0
0	0	0	0	1	1	6	0	no DR	no DR	1	1	0.67	1	150	100	165	119.8	41.5	129.5	120	44.3	43.3	41.8	57	59.6	22.2	12.5	10.3	37.4	44.0037	69	30	2092	no DR	no DR	rural	<=40	1	0	0	0	no DR	no DR	oral medication	1	1	1-3 monthly	never	0
0	0	0	0	1	2	6	0	no DR	no DR	1	1	0.5	0.5	120	80	154.5	67.7	36	95	93	38.9	34.3	30.7	50.7	45.2	21.7	15.3	21	35.3	28.4	70	12	1344	no DR	no DR	rural	60-70	2	0	0	0	no DR	no DR	oral medication	0	1	1-3 monthly	never	0
0	0	0	0	1	2	6	0	very severe NPDR	very severe NPDR	4	4	0.067	0.3	140	90	148	60.7	38	100.5	102	34.6	31.7	27.5	44.8	39.7	23.4	17	24.5	37.1	27.7	64	11	1260	very severe NPDR	dr	rural	50-60	8	1	1	1	VTDR	severe NPDR	oral medication	1	1	1-3 monthly	never	0
0	0	0	0	1	1	6	0	no DR	no DR	1	1	0.67	0.5	110	70	145	43.9	31	71	66.5	28.8	23.9	20.2	39.1	32.7	23.8	18.8	28.7	35.8	20.9	44	4	1018	no DR	no DR	rural	40-50	5	0	0	0	no DR	no DR	oral medication	0	1	1-3 monthly	never	0
0	0	0	0	1	2	6	0	no DR	ungradable	1	1	0.28	0.5	130	90	153	73.6	35	97	91	39.6	36.9	32.6	52.2	49	21.8	15.2	19.8	35.8	31.4	66	14.5	1429	no DR	no DR	rural	40-50	1	0	0	0	no DR	no DR	oral medication	0	1	1-3 monthly	never	0
1	0	0	1	1	2	6	0	no DR	no DR	1	1	0.4	0.67	150	90	184	90.9	39	106	98	24.7	17.5	15.9	19.8	20.2	32.6	25.2	36	49.9	26.8	59	14	1941	no DR	no DR	rural	60-70	7	1	0	0	no DR	no DR	insulin	1	2	1-3 monthly	never	0
0	0	0	0	1	2	6	0	no DR	no DR	1	1	0.3	0.67	150	90	152	47.2	34	89	80	29.6	24	20.6	39.8	32.4	24.2	19	28.4	36.3	20.4	49	4	1069	no DR	no DR	rural	50-60	5	0	0	0	no DR	no DR	oral medication	1	1	1-3 monthly	never	0
0	0	0	0	0	2	6	1	ungradable	ungradable	9	9	0.1	0.1	210	100	152	53.9	32	82.5	80	38.1	30.3	27.8	49.3	40.2	20.8	15.2	23	32.9	23.3	69	7.5	1138			rural	60-70	4	0					oral medication	1	1	1-3 monthly	never	0
0	0	0	0	1	1	6	1	ungradable	ungradable	1	1	0.083	0.1	140	80	160	71	41	98	87	27.3	19.3	17.6	24.5	24.8	28	20.9	34.5	45.4	27.7	60	16	1582			rural	50-60	7	1		0			oral medication	1	1	1-3 monthly	never	0
0	0	1	0	1	6	6	1	mild NPDR	mild NPDR	1	1	0.2	0.05	102	80	160.5	63.8	40	96	97	26.2	18.1	16.2	23.1	23.4	27.7	21.1	34.7	45.2	24.8	58	12.5	1470	mild NPDR	dr	rural	60-70	8	1	0	0	mild NPDR	mild NPDR	oral medication	0	1	never	never	1
1	0	0	0	1	2	5	0	mild NPDR	mild NPDR	1	1	1	0.67	100	70	152	61.8	33	88	85	35.2	31.3	27.4	47.1	42.3	23.1	17.2	24	36.3	26.7	55	9	1273	mild NPDR	dr	rural	40-50	3	0	0	0	mild NPDR	mild NPDR	insulin	0	2	1-3 monthly	3-12 monthly	0
1	0	0	0	1	2	6	0	high risk PDR	high risk PDR	1	1	0.003	0.016	120	80	165	43.9	31	82	70	24.4	18.2	15	33	24.4	26.2	20.5	31.4	36.9	16.1	50	0.5	2035	high risk PDR	dr	rural	>70	7	1	1	0	VTDR	5	insulin	0	2	1-3 monthly	never	0
1	0	0	0	1	2	6	0	high risk PDR	high risk PDR	1	1	0.003	0.003	180	100	150	38.4	40	76	70	22.5	14.5	12.2	18.1	18.2	24.9	20	33.7	42.5	17.1	39	2	1605	high risk PDR	dr	rural	60-70	1	0	1	0	VTDR	5	insulin	1	2	1-3 monthly	never	0
1	0	0	0	1	2	6	0	severe NPDR	severe NPDR	4	4	0.05	0.08	100	50	146	51.4	32.5	80	71	29.5	26.6	22.3	39.6	34.6	24.7	19.1	28.1	38.3	24.1	51	6.5	1316	severe NPDR	dr	rural	40-50	5	0	1	1	VTDR	severe NPDR	insulin	0	2	1-3 monthly	never	0
1	0	0	0	1	2	6	0	no DR	no DR	1	1	0.33	0.33	130	80	142	61.4	35	96	83	36.7	34.8	30.2	47.8	44.2	22	15.7	22.7	36.1	30.5	64	14	1258	no DR	no DR	rural	50-60	1	0	0	0	no DR	no DR	insulin	0	2	1-3 monthly	never	0
1	0	0	0	0	2	6	0	no DR	no DR	1	1	0.1	0.3	100	70	155	55.6	38	90	85	32.1	27.2	23.6	41.9	34.7	24.2	18	26.5	37.1	23.1	62	6.5	1192	no DR	no DR	rural	60-70	3	0	0	0	no DR	no DR	insulin	0	2	1-3 monthly	never	0
0	0	1	0	1	2	6	0	severe NPDR	severe NPDR	4	4	0.167	0.1	140	90	151	57.1	34.5	89	81	33.8	29.4	25.7	43.6	36.9	23.4	17.1	25.3	37	25	66	8	1607	severe NPDR	dr	rural	60-70	16	3	1	1	VTDR	severe NPDR	oral medication	1	1	1-3 monthly	never	1
0	0	0	0	1	1	4	0	no DR	no DR	1	1	0.67	0.67	150	90	136	59.7	33	96.5	80.5	44.2	39.8	36.2	58.1	54	17.4	11.7	17.7	30.8	26.5	76	19	1191	no DR	no DR	rural	60-70	1	0	0	0	no DR	no DR	oral medication	1	1	1-3 monthly	3-12 monthly	0
1	0	0	1	1	2	6	0	no DR	no DR	1	1	0.5	1	130	80	161	60.5	38	82.5	81	23	15.9	14.1	20.8	20.7	29.4	23.2	35.8	46.8	23.3	50	10	1434	no DR	no DR	rural	60-70	6	1	0	0	no DR	no DR	insulin	0	2	1-3 monthly	never	0
1	0	0	0	1	2	6	0	mild NPDR	mild NPDR	1	1	0.4	0.4	150	90	154	49.4	33.5	74.5	73	15.2	10.6	9.1	14.2	13.4	30.3	26.1	36.9	47.6	20.8	42	6.5	1275	mild NPDR	dr	rural	50-60	8	1	0	0	mild NPDR	mild NPDR	insulin	1	2	1-3 monthly	never	0
0	0	0	0	1	2	4	0	no DR	mild NPDR	1	1			150		155	63.6	40	90	89	34.5	30	26.8	45.5	40.2	23.8	17.5	24.4	37.8	26.5	60	8.5	1306	mild NPDR	dr	rural	50-60	10	1	0	0	mild NPDR	mild NPDR	oral medication	1	1	1-3 monthly	3-12 monthly	0
0	0	0	0	0	2	6	0	no DR	no DR	1	1	0.1	0.2	180	90	139.5	48	34	88	84	36.8	30.6	27.5	46.2	37.5	19.7	13.8	23	33	24.7	77	9.5	1049	no DR	no DR	rural	>70	14	2	0	0	no DR	no DR	oral medication	1	1	1-3 monthly	never	0
0	1	1	0	1	2	6	0	mild NPDR	mild NPDR	1	1	1	1	130	90	146	61.4	39	98	88	35.4	32.8	28.4	46.8	42.8	22.8	16.7	23.7	36.5	28.6	58	11	1265	mild NPDR	dr	rural	60-70	11	2	0	0	mild NPDR	mild NPDR	oral medication	0	1	1-3 monthly	never	1
0	0	0	0	1	2	6	0	no DR	no DR	1	1	0.67	0.5	120	80	153	61.6	32.5	93	83.5	32.1	29.5	25.1	42.8	38.5	25	18.8	26.2	38.9	26.3	52	7.5	1288	no DR	no DR	rural	40-50	1	0	0	0	no DR	no DR	oral medication	0	1	1-3 monthly	never	0
0	0	0	0	1	2	6	0	moderate NPDR	moderate NPDR	4	4	0.67	0.5	100	80	145	50	31	79	70	36.5	29.8	26.9	48.4	41.1	21.2	16.1	24.2	33.4	23.8	55	7	1285	moderate NPDR	dr	rural	50-60	6	1	1	1	VTDR	moderate NPDR	oral medication	0	1	1-3 monthly	never	0
1	0	0	0	1	1	6	0	severe NPDR	moderate NPDR	4	4	0.8	0.67	120	80	153	56.9	32	103	84	37.3	30.6	27.7	49	41.3	21.5	15.9	23.2	34.4	24.3	65	7.5	1487	severe NPDR	dr	rural	60-70	25	4	1	1	VTDR	severe NPDR	insulin	0	2	1-3 monthly	never	0
0	0	0	0	1	2	6	0	no DR	mild NPDR	1	1	0.083	0.083	130	80	147.5	50.8	33	90	83	31.1	26.8	23	41.2	35.1	23.8	18.1	27.1	36.8	23.3	55	6	1119	mild NPDR	dr	rural	50-60	12	2	0	0	mild NPDR	mild NPDR	oral medication	0	1	1-3 monthly	never	0
0	0	0	0	1	2	6	1	no DR	no DR	1	1	0.67	1	130	90	170	63.6	36	87	81	23.9	16.6	14.3	21.6	21.7	30.1	23.5	36.9	47.5	22	48	7.5	1485	no DR	no DR	rural	50-60	5	0	0	0	no DR	no DR	oral medication	0	1	1-3 monthly	never	0
0	1	0	1	1	2	6	0	no DR	no DR	1	1	0.1	0.2	130	90	157	63.1	39	83	81	19.9	14.3	13	16.9	16.7	30.4	24.9	36	47.8	25.6	55	13	1485	no DR	no DR	rural	60-70	4	0	0	0	no DR	no DR	oral medication	0	1	1-3 monthly	never	1
0	0	0	0	1	2	6	0	high risk PDR	PDR	4	4	0.28	0.4	110	70	147	37.9	29	68	63	21.2	17.7	13.4	30.9	25.8	26.4	21.8	33	37.9	17.5	30	1.5	1946	high risk PDR	dr	rural	40-50	14	2	1	1	VTDR	5	oral medication	0	1	1-3 monthly	never	0
0	0	0	0	1	2	6	0	no DR	no DR	1	1	0.2	0.2	110	80	141.5	53.8	36	102	87	46.7	37.1	35.3	0	52.3	16.9	11.7	18.4	29	26.9	74	12	1100	no DR	no DR	rural	60-70	1	0	0	0	no DR	no DR	oral medication	0	1	1-3 monthly	never	0
0	0	0	1	1	2	6	0	no DR	no DR	1	1	0.4	0.5	140	100	161.5	60.3	36	83	78	18.7	13.1	11.6	16.8	16.4	31.3	25.9	36.9	48.7	23.1	46	9	1451	no DR	no DR	rural	50-60	0	0	0	0	no DR	no DR	oral medication	1	1	1-3 monthly	never	0
0	0	1	0	1	2	6	0	no DR	no DR	1	1	0.2	0.1	120	80	146	42.6	31	69	66	36.9	27.2	25.3	48.1	37.5	20.6	15.9	25.2	30.2	20	51	4.5	973	no DR	no DR	rural	50-60	2	0	0	0	no DR	no DR	oral medication	0	1	1-3 monthly	never	1
0	0	0	0	0	2	6	0	moderate NPDR	moderate NPDR	1	1	0.5	0.4	140	80	160	74.1	37.4	98.5	94.5	29.4	20.7	19.1	25	25.7	26.6	19.3	33.5	44.1	28.9	71	19.5	1615	moderate NPDR	dr	rural	>70	0	0	0	0	moderate NPDR	moderate NPDR	oral medication	1	1	1-3 monthly	never	0
0	1	1	0	1	2	6	0	no DR	no DR	1	1	1	1	140	90	155.5	58.5	35	92	79	33.3	28.5	24.9	45.2	39.9	24	18.5	25.7	34.5	24.2	48	7	1233	no DR	no DR	rural	40-50	6	1	0	0	no DR	no DR	oral medication	1	1	1-3 monthly	never	1
0	0	0	0	1	2	6	0	mild NPDR	no DR	1	1	2	2	100	70	167	79	42	106	96	27.1	19.3	17.8	25.2	25.4	29.9	22.4	35.3	47.3	28.8	54	15.5	1742	mild NPDR	dr	rural	40-50	1	0	0	0	mild NPDR	mild NPDR	diet only	0	0	1-3 monthly	never	0
0	0	0	0	1	2	6	0	moderate NPDR	moderate NPDR	1	1	0.5	0.5	210	100	147.5	57.4	35	88	83	34.1	30.5	26.5	43.8	37.9	23.2	16.9	25.1	36.7	26.4	66	10	1210	moderate NPDR	dr	rural	60-70	9	1	0	0	moderate NPDR	moderate NPDR	oral medication	1	1	1-3 monthly	never	0
0	0	0	0	1	2	6	0	no DR	no DR	1	1	1	0.67	130	90	154	74.7	34.5	92.5	89	38.5	36.4	32	51.2	48.5	22.4	15.9	20.4	36.4	31.5	61	14	1453	no DR	no DR	rural	40-50	2	0	0	0	no DR	no DR	oral medication	0	1	1-3 monthly	never	0
							0	no DR	no DR	1	1	0.67	0.67	120	80	174	83.1	42	101	98	34.3	23.5	21.9	31.2	32.1	26	17.4	32.7	43.5	27.9	71	17.5	1755	no DR	no DR	rural	>70	11	2	0	0	no DR	no DR		0
0	0	0	0	0	6	6	0	no DR	no DR	1	1	0.33	0.5	160	110	143	57.9	37.5	90	85	38.9	34.3	30.7	49.9	43.6	20.3	14.2	21.5	33.7	28.3	75	13.5	1192	no DR	no DR	rural	60-70	2	0	0	0	no DR	no DR	oral medication	1	1	never	never	0
0	0	0	0	1	3	6	0	no DR	no DR	1	1	0.2	0.067	200	100	145	54	40	102	86	39.3	32.6	29.7	50.2	41.8	19.7	13.8	21.7	32.9	25.7	76	11	1132	no DR	no DR	rural	60-70	8	1	0	0	no DR	no DR	oral medication	1	1	3-12 monthly	never	0
0	0	0	0	1	1	6	0	PDR	PDR	4	4	0.33	0.1	170	90	157.5	50.6	32	78.5	76	17.3	11.8	10.2	16	15.4	30.4	25.7	36.9	47.8	20.4	40	6	1291	PDR	dr	rural	50-60	14	2	1	1	VTDR	PDR	oral medication	1	1	1-3 monthly	never	0
0	0	0	0	1	2	6	0	no DR	no DR	1	1	0.1	0.5	140	80	153	53.6	32	88	79	31.1	26.5	22.8	41.5	35.3	24.4	18.7	27.3	36.6	22.9	53	6	1165	no DR	no DR	rural	50-60	2	0	0	0	no DR	no DR	oral medication	1	1	1-3 monthly	never	0
1	0	0	0	1	6	6	0	no DR	no DR	1	1	0.2	0.4	90	60	170	95.8	42	108	98	30.2	21.4	19.8	28.6	29	29.8	21.5	35	47.2	36.2	56	16	1977	no DR	no DR	rural	<=40	1	0	0	0	no DR	no DR	insulin	0	2	never	never	0
0	0	0	0	1	6	6	0	no DR	no DR	1	1	1	0.85	130	80	145	45.9	31	85	76	34	27.2	24.3	45.2	37.3	21.8	16.8	25.9	33.2	21.8	51	5.5	1031	no DR	no DR	rural	50-60	4	0	0	0	no DR	no DR	diet only	0	0	never	never	0
1	0	0	0	1	2	6	0	no DR	no DR	1	1	0.3	0.3	160	90	149	56	34.2	92.5	90.5	35.2	30.2	26.7	46.7	40.6	22.4	16.8	24.4	35.5	25.2	58	8	1183	no DR	no DR	rural	50-60	3	0	0	0	no DR	no DR	insulin	1	2	1-3 monthly	never	0
0	0	0	0	1	1	6	0	PDR	very severe NPDR	4	4	0.167	0.1	150	80	148	45.8	31.5	77.5	76	29.9	24.5	21	39.2	31.2	23.4	17.8	27.8	35.8	20.9	59	5	1644	PDR	dr	rural	60-70	5	0	1	1	VTDR	PDR	oral medication	1	1	1-3 monthly	never	0
1	0	0	1	1	2	6	0	mild NPDR	moderate NPDR	1	1	0.5	0.67	120	80	161.5	61.6	36	88.5	94.5	28	19	16.9	25.1	25.5	27.3	20.2	34.6	44.7	23.6	55	11	1428	moderate NPDR	dr	rural	60-70	16	3	0	0	moderate NPDR	moderate NPDR	insulin	0	2	1-3 monthly	never	0
0	0	0	0	0	2	6	0	no DR	no DR	1	1	0.167	0.167	130	80	155	54.9	37	93	86	37.4	29.6	27.1	47.8	38.2	21.2	15.2	23.2	33.3	22.9	74	7.5	1156	no DR	no DR	rural	>70	4	0	0	0	no DR	no DR	oral medication	0	1	1-3 monthly	never	0
0	0	0	0	0	1	6	1	no DR	ungradable	1	9	0.2	0	170	80	160.5	57.1	35.5	88	82	22.9	15.6	13.7	20	20	28.4	22.5	35.2	45.9	22.2	52	9	1375	no DR	no DR	rural	60-70	2	0	0	0	no DR	no DR	oral medication	1	1	1-3 monthly	never	0
0	0	0	0	1	2	6	0	mild NPDR	mild NPDR	1	1	0.4	0.28	100	60	143.5	61.5	35	85	80	38	35	30.8	49.6	45.2	21.2	15.1	21.8	35.5	29.9	67	13	1252	mild NPDR	dr	rural	50-60	5	0	0	0	mild NPDR	mild NPDR	oral medication	0	1	1-3 monthly	never	0
1	1	1	0	1	2	6	1	PDR	severe NPDR	4	4	0.67	0.67	120	80	157.5	65.1	32	99	88.5	34	30.4	26.4	44.6	39.1	24.4	17.9	24.8	38.3	26.2	61	8.5	1533	PDR	dr	rural	50-60	9	1	1	1	VTDR	PDR	insulin	0	2	1-3 monthly	never	1
0	0	0	0	1	2	6	0	mild NPDR	moderate NPDR	1	4	0.1	0.08	120	80	146	72.5	38.5	108.5	96.5	20.7	39.7	33.9	51.6	49.5	21.5	14.8	19.8	36.1	34	68	18	1411	moderate NPDR	dr	rural	50-60	2	0	1	1	VTDR	moderate NPDR	oral medication	0	1	1-3 monthly	never	0
0	0	0	1	0	6	6	1	moderate NPDR	moderate NPDR	1	1	0.5	0.5	160	90	167	59.1	34.5	78	78	21	14.3	12.7	18.9	18.7	30.6	24.7	36.9	48	21.2	45	7	1421	moderate NPDR	dr	rural	50-60	1	0	0	0	moderate NPDR	moderate NPDR	oral medication	1	1	never	never	0
0	0	0	0	1	2	6	0	mild NPDR	no DR	1	1	0.4	0.4	150	90	148	77.9	36	102	101	43.6	41.9	37.4	56.5	54	19.6	12.7	16.4	33.8	35.6	80	23	1466	mild NPDR	dr	rural	60-70	7	1	0	0	mild NPDR	mild NPDR	oral medication	1	1	1-3 monthly	never	0
0	0	0	0	1	2	6	0	severe NPDR	severe NPDR	4	4	0.167	0.33	100	70	147	53.7	31.5	84.5	83	35.7	30.2	26.9	46.7	39.7	21.7	16.1	24.1	34.5	24.9	63	8.5	1414	severe NPDR	dr	rural	60-70	15	2	1	1	VTDR	severe NPDR	oral medication	0	1	1-3 monthly	never	0
0	0	0	1	1	1	2	0	PDR	high risk PDR	4	4	0.25	0.5	120	80	163	55.2	36	78	75	29.6	23.2	20.1	39.2	30.6	24.4	18.8	28.4	36	19.3	56	3	1850	high risk PDR	dr	rural	50-60	2	0	1	1	VTDR	5	oral medication	0	1	1-3 monthly	1-3 monthly	0
0	0	1	0	0	2	6	0	moderate NPDR	moderate NPDR	1	1	0.1	0.1	120	80	147	59.5	33	92	86	37.4	33	29.3	48.5	42.6	21.5	15.4	22.5	34.9	27.9	68	11.5	1525	moderate NPDR	dr	rural	50-60	4	0	0	0	moderate NPDR	moderate NPDR	oral medication	0	1	1-3 monthly	never	1
0	0	0	0	1	2	6	1	no DR	no DR	1	1	1	1	120	80	144	43.4	33	76	67	27.5	23.2	19.3	37	30.7	24.1	18	29.1	36.3	20.9	49	4.5	1014	no DR	no DR	rural	50-60	6	1	0	0	no DR	no DR	oral medication	0	1	1-3 monthly	never	0
0	0	0	0	1	2	6	0	high risk PDR	PDR	4	4	0.03	0.25	140	80	148	40.1	31	77	67	27.2	21.2	17.9	36.5	28.3	23.7	18.7	29.4	34.5	18.3	47	3	1962	high risk PDR	dr	rural	60-70	2	0	1	1	VTDR	5	oral medication	1	1	1-3 monthly	never	0
0	0	0	1	0	6	6	1	no DR	no DR	1	1	0.8	0.8	150	80	160.5	59.6	35.5	87.5	83.5	24.1	16.5	14.7	20.8	21	27.9	21.8	35	45.4	23.1	56	10.5	1409	no DR	no DR	rural	60-70	4	0	0	0	no DR	no DR	oral medication	1	1	never	never	0
0	0	0	0	1	3	6	0	no DR	no DR	1	1	0.3	0.3	140	70	154.5	51.9	38.3	91	84	36.5	28.3	25.9	47.3	37.8	21.5	16	24.2	33.5	28.3	21	5.5	1115	no DR	no DR	rural	60-70	10	1	0	0	no DR	no DR	oral medication	1	1	3-12 monthly	never	0
0	0	0	0	1	2	6	0	mild NPDR	mild NPDR	1	1	0.4	0.5	140	90	155	73	32	95	90	39.2	36	31.9	50.6	45.9	22.1	15.2	20.4	36	30.4	73	14.5	1424	mild NPDR	dr	rural	60-70	11	2	0	0	mild NPDR	mild NPDR	oral medication	1	1	1-3 monthly	never	0
0	0	0	0	1	2	6	0	no DR	no DR	1	1	1	0.85	120	80	147.5	46.7	35	80	80.5	15	10.6	9.2	14.9	14	29.7	25.7	37	47.1	21.4	37	7	1220	no DR	no DR	rural	60-70	2	0	0	0	no DR	no DR	diet only	0	0	1-3 monthly	never	0
0	0	0	0	1	2	6	1	moderate NPDR	moderate NPDR	1	1	0.25	0.5	120	80	150	51.4	32.5	96	83.5	38.4	30	27.7	49.8	40.4	20.5	15.2	23.2	32.5	22.7	65	6.5	1099	moderate NPDR	dr	rural	60-70	5	0	0	0	moderate NPDR	moderate NPDR	oral medication	0	1	1-3 monthly	never	0
0	0	0	0	1	2	6		no DR	no DR	1	1	0.3	0.05	120	70	143.5	37	33	69	66	21.1	13.9	11.7	17.1	17.1	22.9	18.9	32	40.6	18.4	47	4.5	1053	no DR	no DR	rural	>70	1	0	0	0	no DR	no DR	oral medication	0	1	1-3 monthly	never	0
1	0	0	1	1	2	6	0	advance PDR	PDR	4	4	0.003	0.083	130	80	146	56.6	40	82	80	23.8	16.9	15.3	21.3	21.3	26.4	20.8	34.5	43.9	26.6	57	14.5	1553	advance PDR	dr	rural	50-60	25	4	1	1	VTDR	6	insulin	0	2	1-3 monthly	never	0
1	0	0	0	1	2	6	0	mild NPDR	mild NPDR	1	1	0.85	0.85	120	80	150	61.6	37	93	84	41.2	34.8	31.9	54	97.2	19.8	14	20.2	32.8	27.4	73	11.5	1238	mild NPDR	dr	rural	60-70	10	1	0	0	mild NPDR	mild NPDR	insulin	0	2	1-3 monthly	never	0
1	0	0	0	1	2	6	0	moderate NPDR	moderate NPDR	1	1	0.28	0.28	110	70	160	66.8	34	93	91	34.2	30.3	26.4	44.8	39.3	24.5	17.9	24.5	38.3	26.1	61	8	1359	moderate NPDR	dr	rural	50-60	5	0	0	0	moderate NPDR	moderate NPDR	insulin	0	2	1-3 monthly	never	0
0	0	0	0	0	6	6	0	mild NPDR	no DR	1	1	0.8	0.85	130	80	155	58.1	35.6	83	80.6	30.7	27.2	23.1	41.7	36.9	25.3	19.5	27.3	38.5	24.2	46	6	1239	mild NPDR	dr	rural	40-50	2	0	0	0	mild NPDR	mild NPDR	oral medication	0	1	never	never	0
0	0	1	0	0	1	6	0	no DR	no DR	1	1	0.5	0.4	145	80	152.5	49.2	29.8	79.5	78	37.7	28.5	26.5	49.5	39.6	21.1	16.1	24.4	32	21.2	57	5	1071	no DR	no DR	rural	50-60	12	2	0	0	no DR	no DR	oral medication	1	1	1-3 monthly	never	1
0	0	0	0	0	2	6	0	ungradable	ungradable	2	2	0.2	0.15	110	70	144	52.8	33	84	92	39	32.3	29.4	50.9	43.5	20	14.6	22.3	32.6	25.5	65	9.5	1116		dr	rural	60-70	3	0		0			oral medication	0	1	1-3 monthly	never	0
0	0	0	0	1	2	6	0	no DR	no DR	1	1	0.8	0.8	140	80	152	62.4	35	88	76	37.2	32.5	28.9	48.7	42.9	22.1	16.1	22.7	35.4	27	65	10	1272	no DR	no DR	rural	50-60	2	0	0	0	no DR	no DR	oral medication	1	1	1-3 monthly	never	0
0	0	0	0	0	2	6	0	moderate NPDR	moderate NPDR	1	1	0.4	0.125	170	100	159	54.2	34	86	78	18.9	13	11.3	16.1	15.8	29.1	24.1	35.6	46.5	21.4	52	8	1340	moderate NPDR	dr	rural	>70	1	0	0	0	moderate NPDR	moderate NPDR	oral medication	1	1	1-3 monthly	never	0
0	0	0	1	1	1	6	1	no DR	no DR	1	1	1	1	120	70	148	51.5	34	93	88	35.4	29.1	26	46.1	38.3	21.7	16.1	24.5	34.4	23.5	63	7	1112	no DR	no DR	rural	60-70	5	0	0	0	no DR	no DR	oral medication	0	1	1-3 monthly	never	0
0	0	1	0	1	2	6	0	no DR	no DR	1	1	0	0.05	150	70	152	39.4	33	74.5	68	19.2	16.3	11.8	26.9	21	27.8	22.1	34.4	40.5	17.1	49	1	978	no DR	no DR	rural	>70	13	2	0	0	no DR	no DR	oral medication	1	1	1-3 monthly	never	1
1	0	0	0	1	2	6	0	no DR	no DR	1	1	0.5	0.28	110	70	146.5	61.4	33	87	81	35.4	32.8	28.4	46.8	42.8	22.8	16.7	23.7	36.5	28.6	58	11	1265	no DR	no DR	rural	40-50	0	0	0	0	no DR	no DR	insulin	0	2	1-3 monthly	never	0
1	0	0	0	1	2	6	0	no DR	no DR	1	1	0.06	0.08	110	60	143	50.5	33	94	86	40	32.2	29.7	52	43.4	19.2	13.9	21.9	31.2	24.7	67	9	1077	no DR	no DR	rural	50-60	14	2	0	0	no DR	no DR	insulin	0	2	1-3 monthly	never	0
0	0	0	0	0	2	6	0	moderate NPDR	moderate NPDR	1	1	0.5	0.5	130	80	156.5	57.1	31	79	71	30.7	26.6	22.7	42	36.9	25.2	19.6	27.4	37.9	23.3	45	5	1223	moderate NPDR	dr	rural	<=40	0	0	0	0	moderate NPDR	moderate NPDR	oral medication	0	1	1-3 monthly	never	0
0	0	0	0	1	1	6	0	no DR	no DR	1	1	0.2	0.2	170	90	145	53.9	39	93	86	35	30.4	26.8	46	39.9	22	16.3	24.4	34.8	25.6	61	9	1150	no DR	no DR	rural	50-60	6	1	0	0	no DR	no DR	oral medication	1	1	1-3 monthly	never	0
0	0	0	0	0	1	6	0	mild NPDR	no DR	1	1	0.1	0.1	110	70	145	52.3	34	83	94	36.1	30.4	27.1	47.6	41	21.4	16	24	34.1	24.9	59	8	1121	mild NPDR	dr	rural	40-50	2	0	0	0	mild NPDR	mild NPDR	oral medication	0	1	1-3 monthly	never	0
1	0	0	0	1	2	6	0	no DR	no DR	1	1	0.2	0.2	140	90	155	69.1	33	93	90	37.4	33.9	29.9	49	44.3	22.7	16.2	21.9	36.4	28.8	65	11.5	1375	no DR	no DR	rural	50-60	2	0	0	0	no DR	no DR	insulin	1	2	1-3 monthly	never	0
0	0	1	0	1	1	6	0	no DR	no DR	1	1	1	1	125	80	149.5	59.7	32	90	91	33.9	30.7	26.5	43.6	37.8	23.8	17.3	25.2	37.5	26.7	66	10.6	1248	no DR	no DR	rural	50-60	3	0	0	0	no DR	no DR	oral medication	0	1	1-3 monthly	never	1
0	0	0	0	1	2	6	0	PDR	high risk PDR	4	4	0.1	0.1	150	90	146	44.5	30	73	71	19.7	18.7	14	28.4	25.3	29.1	23.5	34.8	43.1	20.9	39	3	1864	high risk PDR	dr	rural	40-50	16	3	1	1	VTDR	5	oral medication	1	1	1-3 monthly	never	0
0	0	0	0	0	2	6	0	PDR	advance PDR	1	1	0.4	0.067	135	80	153.5	61	37.5	95.5	87.8	36.7	31.5	28.1	48	41.5	22.2	16.2	23.1	35.3	25.9	66	9	1523	advance PDR	dr	rural	50-60	7	1	1	0	VTDR	6	oral medication	0	1	1-3 monthly	never	0
0	0	0	0	1	6	6	0	no DR	no DR	1	1	0.4	0.4	120	80	166	52.6	35	75	73	17.4	11.7	9.9	15.8	15.2	31.2	26.2	37.3	48.6	19.1	39	4.5	1327	no DR	no DR	rural	60-70	5	0	0	0	no DR	no DR	oral medication	0	1	never	never	0
1	0	0	0	1	1	6	0	no DR	no DR	1	1			110	70	133	44.1	31	73.5	63	33.1	29	25.1	45.1	40.4	21.2	16.5	25.6	33.8	24.9	43	7	1004	no DR	no DR	rural	<=40	5	0	0	0	no DR	no DR	insulin	0	2	1-3 monthly	never	0
0	0	0	1	1	2	6	0	no DR	no DR	1	1	0.4	0.5	130	90	154	58.5	35	94	86	27.4	18.8	16.8	25.2	25.5	27	20.2	34.6	44.5	24.7	53	12	1379	no DR	no DR	rural	50-60	6	1	0	0	no DR	no DR	oral medication	0	1	1-3 monthly	never	0
0	0	0	0	1	6	6	0	no DR	no DR	1	1	0.5	0.5	150	100	151.5	77.2	37.5	96.5	95	36.9	35.9	31.8	48.6	47.5	23.8	16.8	21.5	38.3	33.6	54	15	1505	no DR	no DR	rural	<=40	0	0	0	0	no DR	no DR	oral medication	1	1	never	never	0
0	1	1	1	1	2	6	0	moderate NPDR	severe NPDR	4	4	0.1	0.285	150	90	151	38.5	30	72	65	24.2	18.6	15.1	33.5	25.9	25.1	20.2	31.4	35.7	16.8	39	1.5	1947	severe NPDR	dr	rural	60-70	7	1	1	1	VTDR	severe NPDR	oral medication	1	1	1-3 monthly	never	1
0	0	0	0	0	2	6	0	no DR	no DR	1	1	0.4	0.2	110	60	154.5	48.2	32	87	73	29.6	23.8	20.4	39.3	31.5	24.4	18.8	28.4	36	20.2	54	4	1085	no DR	no DR	rural	60-70	9	1	0	0	no DR	no DR	oral medication	0	1	1-3 monthly	never	0
0	0	0	0	0	1	6	0	ungradable	ungradable	9	9	0.1	0.1	110	80	157	59.1	34	85	91	35.3	29.4	26.2	46.8	39.9	22.9	17.2	24.3	35.8	24	60	6.5	1232		dr	rural	50-60	7	1					oral medication	0	1	1-3 monthly	never	0
1	0	0	0	1	2	6	0	PDR	PDR	4	4	0.285	0.285	130	80	147	55.1	31.5	75	92	33.8	29.7	25.8	42.4	35.1	23.3	16.7	25.6	37.2	25.5	75	9.5	1477	PDR	dr	rural	>70	9	1	1	1	VTDR	PDR	insulin	0	2	1-3 monthly	never	0
0	0	0	0	1	1	6	0	no DR	no DR	1	1	0.67	0.2	180	100	139	55.3	32	103	91	43.4	36.5	33.4	55.4	48.7	18.1	12.5	19.4	30.8	28.6	75	14	1132	no DR	no DR	rural	60-70	8	1	0	0	no DR	no DR	oral medication	1	1	1-3 monthly	never	0
0	0	0	0	1	6	6	0	no DR	no DR	1	1	0.67	0.5	120	80	158.5	70.7	35.5	92	99	34.1	31.8	27.3	44.7	40.5	25.1	18.2	24.3	38.9	28.1	58	10	1422	no DR	no DR	rural	40-50	8	1	0	0	no DR	no DR	oral medication	0	1	never	never	0
0	0	0	0	1	2	6	0	no DR	no DR	1	1	0.4	0.28	130	80	147	61.6	36.5	99	89	38.9	34.4	30.8	51.4	46.3	20.9	19.1	20.9	34.5	28.5	64	11.5	1250	no DR	no DR	rural	50-60	2	0	0	0	no DR	no DR	oral medication	0	1	1-3 monthly	never	0
0	0	1	0	1	1	6	0	severe NPDR	PDR	1	4	0.67	0.1	130	80	162	61.9	36	88	84			0	0	0	0	0	0	0	23.5863			1863	PDR	dr	rural	50-60	8	1	1	1	VTDR	PDR	oral medication	0	1	1-3 monthly	never	1
0	1	1	0	0	2	6	1	high risk PDR	advance PDR			0.08	0.08	130	80	155	45.5	0		75			0	0	0		0	0	0	18.9386			1109			rural	>70	4	0					oral medication	0	1	1-3 monthly	never	1
0	0	0	0	1	1	6	1	moderate NPDR	mild NPDR	2	1	0.4	0.8	130	80	160	60.7	37.5	82	90	16.8	10.8	15.8	15.8	15.2	32.7	27.5	37.8	49.9	23.7	42	9.5	1469	moderate NPDR	dr	rural	40-50	1	0	0	0	moderate NPDR	moderate NPDR	oral medication	0	1	1-3 monthly	never	0
0	0	0	0	1	2	6	1	no DR	no DR	1	1	0.8	0.4	110	60	158.5	67	35	101	96	37.5	32.4	29	48.9	42.4	22.5	16	22.1	35.9	26.7	70	10.6	1342	no DR	no DR	rural	60-70	10	1	0	0	no DR	no DR	oral medication	0	1	1-3 monthly	never	0
0	0	1	0	1	1	6	0	very severe NPDR	severe NPDR	4	1	0.5	0.5	120	80	158	90.4	36	97	107	40.5	39.5	35.5	52.4	51.3	22.9	15	17.5	37.7	36.2	67	19	1682	very severe NPDR	dr	rural	40-50	1	0	1	1	VTDR	severe NPDR	oral medication	0	1	1-3 monthly	never	1
0	0	0	0	1	2	6	0	no DR	no DR	1	1	0.083	0.033	130	80	172	60.8	35	86	81	24.4	16.3	14.1	20.7	20.9	28.7	22.3	35.2	46.2	20.6	54	7	1432	no DR	no DR	rural	>70	3	0	0	0	no DR	no DR	oral medication	0	1	1-3 monthly	never	0
1	0	0	0	1	2	6	0	severe NPDR	PDR	4	4	0.05	0.125	180	100	163	61.4	35	94	84	26	17.7	15.7	21.7	22.1	26.9	20.5	33.8	44.4	23.1	63	11	1427	PDR	dr	rural	>70	22	4	1	1	VTDR	PDR	insulin	1	2	1-3 monthly	never	0
0	0	0	0	1	2	6		no DR	no DR	1	1	0.3	0.15	140	60	159	39.5	32.5	73.5	69	21.1	13.5	11.1	16.6	16.6	26.5	21.6	34.7	44	15.6	36	0.5	1090	no DR	no DR	rural	>70	11	2	0	0	no DR	no DR	oral medication	1	1	1-3 monthly	never	0
0	0	0	0	1	2	6		ungradable	ungradable	9	9	0.05	0.05	150	80	147	46.5	34	84	80	36.5	28.2	25.8	46.1	35.5	20.1	14.5	23.8	31.7	21.5	72	6.5	1029		dr	rural	>70	12	2					oral medication	1	1	1-3 monthly	never	0
0	0	0	1	0	1	6	0	severe NPDR	PDR	1	1	0.5	0.33			160	70.3	37	93	87	27	19	17.4	24.3	24.6	28.1	21.1	34.6	45.6	27.5	59	15.5	1572	PDR	dr	rural	50-60	3	0	1	0	VTDR	PDR	oral medication		1	1-3 monthly	never	0
0	0	0	0	0	1	6	0	no DR	no DR	1	1	0.5	0.5	112	90	142	48.8	32	82	77	30.1	25.7	21.9	40.9	35.2	24.1	18.9	27.9	37	22.6	45	5	1092	no DR	no DR	rural	40-50	0	0	0	0	no DR	no DR	oral medication	0	1	1-3 monthly	never	0
0	0	0	0	0	2	6		mild NPDR	no DR	1	1	0.1	0.1	150	90	145	41.4	31	74	68	22.6	19.9	15.4	32	27.2	26.2	21.1	32	38.7	19.7	40	3	998	mild NPDR	dr	rural	50-60	7	1	0	0	mild NPDR	mild NPDR	oral medication	1	1	1-3 monthly	never	0
0	0	0	0	1	2	6	0	moderate NPDR	moderate NPDR	1	1	0.33	0.33	160	90	151	48.7	33	79	70.5	28.3	24	20.1	38.4	32.2	25	19.6	29	37.6	21.4	48	4.5	1598	moderate NPDR	dr	rural	50-60	10	1	0	0	moderate NPDR	moderate NPDR	oral medication	1	1	1-3 monthly	never	0
0	0	0	0	1	2	6	1	severe NPDR	PDR	2	4	1	1	130	80	150	47.6	32	84	71	24.8	22.1	17.6	34.4	29.7	26.7	21.3	31.3	39.8	21.2	42	3.5	1994	PDR	dr	rural	40-50	4	0	1	1	VTDR	PDR	oral medication	0	1	1-3 monthly	never	0
0	0	0	0	0	2	6	1	no DR	no DR	1	1	0.67	0.5	120	80	155	54.9	33	96	85	36.7	29.2	26.6	48.2	39.8	21.8	16.3	24	33.9	22.9	62	6.5	1160	no DR	no DR	rural	60-70	8	1	0	0	no DR	no DR	oral medication	0	1	1-3 monthly	never	0
0	0	0	0	1	1	6	0	moderate NPDR	severe NPDR	4	4	0.16	0.16	140	90	140	40.5	31	85	73	31.2	24.9	21.8	40.6	32	21.3	16	26.4	33	20.7	57	5	1953	severe NPDR	dr	rural	60-70	5	0	1	1	VTDR	severe NPDR	oral medication	1	1	1-3 monthly	never	0
0	0	0	0	1	2	6	0	very severe NPDR	high risk PDR	4	9	0.1	0.033	138	80	162.5	65.7	36	100	96.5	35.7	30.2	26.9	46.2	38.9	23.5	16.9	23.6	36.3	24.9	70	8.5	1333	high risk PDR	dr	rural	60-70	21	4	1	1	VTDR	5	oral medication	0	1	1-3 monthly	never	0
0	0	0	0	0	1	6	0	moderate NPDR	moderate NPDR	1	1	0.1	0.1	130	80	147.5	44.6	30	76	70	29.2	23.8	20.4	38.4	30.5	23.5	18	28.2	36.1	20.5	58	4	1027	moderate NPDR	dr	rural	60-70	2	0	0	0	moderate NPDR	moderate NPDR	oral medication	0	1	1-3 monthly	never	0
0	0	0	0	1	2	6	0	high risk PDR	PDR	9	9	0.1	0.67	140	70	144	76.1	38.5	110	98.5	43.5	42.5	37.8	54.6	51.6	19.8	12.5	17	34.3	36.7	80	26.5	1442	high risk PDR	dr	rural	>70	5	0	1		VTDR	5	oral medication	1	1	1-3 monthly	never	0
0	0	0	0	1	2	6	0	mild NPDR	mild NPDR	1	1	0.5	0.5	130	80	155.5	67.5	35	103	91	39.3	34.2	30.8	51.8	46.2	21.5	15.3	20.8	34.5	27.9	68	11.5	1338	mild NPDR	dr	rural	50-60	4	0	0	0	mild NPDR	mild NPDR	oral medication	0	1	1-3 monthly	never	0
1	0	0	0	1	6	6	0	no DR	no DR	1	1	0.2	0.5	120	80	161	68.9	36	103	94	34	23.2	21	31.2	32	25	16.8	33.1	42.6	26.6	65	15.5	1513	no DR	no DR	rural	60-70	2	0	0	0	no DR	no DR	insulin	0	2	never	never	0
0	0	0	0	1	1	6	0	no DR	no DR	1	1	0.15	0.15	160	90	155	58.9	32.5	92.5	88.5	36.5	30.4	27.3	48.5	41.6	22.3	16.6	23.6	34.6	24.5	60	7.5	1222	no DR	no DR	rural	50-60	14	2	0	0	no DR	no DR	oral medication	1	1	1-3 monthly	never	0
0	0	0	0	1	1	6	0	no DR	no DR	1	1	0.3	0.4	160	100	160	64.7	33	100	89	35.8	30.6	27.1	46.5	39.6	23.3	16.8	23.5	36.3	25.3	68	8.5	1316	no DR	no DR	rural	60-70	1	0	0	0	no DR	no DR	oral medication	1	1	1-3 monthly	never	0
1	0	0	0	0	2	6	0	no DR	no DR	1	1	0.1	0.5	120	80	160	77.7	37	106	103	30.9	21.9	20.3	28.3	28.9	26.8	19	33.6	44.3	30.4	65	20	1668	no DR	no DR	rural	50-60	4	0	0	0	no DR	no DR	insulin	0	2	1-3 monthly	never	0
0	0	0	0	1	2	6	0	severe NPDR	PDR	4	4	0.85	0.1	120	80	152.5	45.6	36	87	71	29.9	21.1	17	34.6	28.9	26.3	21.1	31.2	38.2	14.7	41	3	1861	PDR	dr	rural	50-60	4	0	1	1	VTDR	PDR	oral medication	0	1	1-3 monthly	never	0
0	0	0	0	1	2	6	0	no DR	no DR	1	1	0.8	0.67	110	70	153	56.8	32	85	79	31.6	27.7	23.8	42.8	37.8	24.6	18.9	26.7	37.6	24.3	48	6	1213	no DR	no DR	rural	40-50	1	0	0	0	no DR	no DR	oral medication	0	1	1-3 monthly	never	0
0	0	0	0	1	2	6	1	advance PDR	PDR	1	1	0.5	0.5	140	80	154.5	59.1	35	89	82	33.9	29.2	25.5	44.8	38.8	23.7	17.7	25.2	36.8	24.8	57	7.5	1329	advance PDR	dr	rural	50-60	3	0	1	0	VTDR	6	oral medication	1	1	1-3 monthly	never	0
0	0	0	0	0	2	6	1	moderate NPDR	mild NPDR	1	1	0.67	0.85	110	70	149	57	36	90	87	33.6	29.7	25.8	45.9	41.6	23.5	18.2	25.5	35.4	25.7	45	7.5	1207	moderate NPDR	dr	rural	<=40	1	0	0	0	moderate NPDR	moderate NPDR	oral medication	0	1	1-3 monthly	never	0
0	1	0	0	1	2	6	0	no DR	no DR	1	1	0.5	0.5	100	70	165	54.1	34	83	80	18.9	12.8	10.9	16.5	16.2	30.1	25	36.7	47.5	19.9	45	5.5	1343	no DR	no DR	rural	60-70	11	2	0	0	no DR	no DR	oral medication	0	1	1-3 monthly	never	1
0	0	0	0	0	6	6	1	no DR	no DR	1	1	0.5	0.4	150	80	155	78.1	41	101	109			0	0	0	29.3	0	0	0	32.5078			1103	no DR	no DR	rural	50-60	0	0	0	0	no DR	no DR	oral medication	1	1	never	never	0
0	0	0	0	0	2	6	0	moderate NPDR	moderate NPDR	1	4	0.67	0.8	130	80	152	61.7	35	94	86	31.8	29.6	25.1	41.5	36.9	25.4	18.8	26.7	39.3	26.7	57	9	1292	moderate NPDR	dr	rural	50-60	3	0	1	1	VTDR	moderate NPDR	oral medication	0	1	1-3 monthly	never	0
1	0	1	0	1	2	6	0	advance PDR	high risk PDR	1	1	0.016	0.003	140	90	163	76.1	40	94	90	32	31	26.1	42.2	39	27.1	19.6	25.6	41.9	28.6	48	8	1521	advance PDR	dr	rural	<=40	13	2	1	0	VTDR	6	insulin	1	2	1-3 monthly	never	1
0	0	0	0	0	1	6	0	no DR	no DR	1	1	0.167	0.25	180	90	151	57.7	32	91	85	33.8	29.6	25.8	44.5	38.6	23.4	17.4	25.2	37.1	25.3	60	7.5	1216	no DR	no DR	rural	50-60	7	1	0	0	no DR	no DR	oral medication	1	1	1-3 monthly	never	0
0	0	0	0	1	2	6	0	severe NPDR	severe NPDR	1	1	1	1	130	80	151	33.3	28	70	61	21.2	15.5	12	31.1	24.1	26.3	22.4	33.9	34.8	14.6	18	0.5	1873	severe NPDR	dr	rural	40-50	0	0	1	0	VTDR	severe NPDR	oral medication	0	1	1-3 monthly	never	0
0	0	0	0	1	2	6	0	no DR	no DR	1	1			110	80	161	57.2	37	81	72	17.9	12.5	10.9	16	15.5	30.9	25.9	36.8	48.3	22.1	46	8	1400	no DR	no DR	rural	50-60	0	0	0	0	no DR	no DR	oral medication	0	1	1-3 monthly	never	0
1	0	0	0	1	2	6	1	no DR	no DR	1	1	1	1	130	80	157	61.8	35	89	90	20.9	14.9	13.4	19.9	19.6	10.7	24.8	36.7	48	25	44	11	1465	no DR	no DR	rural	40-50	14	2	0	0	no DR	no DR	insulin	0	2	1-3 monthly	never	0
0	0	0	0	1	6	6	0	moderate NPDR	moderate NPDR	1	1	0.5	0.5	100	60	162	56.9	34	81	80	24.3	16.4	14.4	21.6	21.7	28.5	22.2	35.7	46	21.7	49	8	1369	moderate NPDR	dr	rural	50-60	10	1	0	0	moderate NPDR	moderate NPDR	oral medication	0	1	never	never	0
0	0	0	0	1	2	6	0	no DR	no DR	1	1	0.1	0.5	110	70	153	44	30	70	66.5	29.2	22.6	19.5	40.3	32.7	24.6	19.9	29.5	35.4	18.8	36	2.5	1022	no DR	no DR	rural	40-50	6	1	0	0	no DR	no DR	oral medication	0	1	1-3 monthly	never	0
0	0	0	0	0	2	6	0	no DR	no DR	1	1	1	0.4	160	100	149.5	58.8	33.5	92	93	36.6	31.7	28.1	48.7	43.2	22	16.4	23.4	35.4	26.3	58	8.5	1120	no DR	no DR	rural	40-50	0	0	0	0	no DR	no DR	oral medication	1	1	1-3 monthly	never	0
0	0	0	0	1	2	6	0	moderate NPDR	severe NPDR	1	1	0.5	0.5	150	80	171	62.3	37	80	80	18.2	12.6	10.9	16.7	16.2	32.7	27.1	37.9	50	21.3	41	6.5	1492	severe NPDR	dr	rural	50-60	9	1	1	0	VTDR	severe NPDR	oral medication	1	1	1-3 monthly	never	0
0	0	0	0	1	1	6	0	no DR	no DR	1	1	0.2	0.5	100	60	152	57.8	34	94.5	98.5	35.7	30.3	27	47.9	42	22.5	17	24.1	35.3	25	55	7.5	1209	no DR	no DR	rural	40-50	5	0	0	0	no DR	no DR	oral medication	0	1	1-3 monthly	never	0
1	0	0	0	1	2	6	0	high risk PDR	high risk PDR	4	4	0.033	0.003	140	90	167	73.2	43	98	90	28.5	19.7	17.8	24.4	24.9	27.5	20.2	34	45	26.2	66	15	1610	high risk PDR	dr	rural	>70	22	4	1	1	VTDR	5	insulin	1	2	1-3 monthly	never	0
0	0	0	0	0	2	6	0	PDR	PDR	4	4	0.25	0.25	140	80	146	56.1	33	90	84	33.3	30.1	25.9	43.9	38.8	23.3	17.4	25.4	36.8	26.3	58	9	1193	PDR	dr	rural	50-60	5	0	1	1	VTDR	PDR	oral medication	1	1	1-3 monthly	never	0
0	0	0	0	0	1	6	0	no DR	no DR	1	1	0.1	0.083	130	80	159	48.6	33	69	75			0	0	0	29.3	0	0	0	19.2239			1109	no DR	no DR	rural	60-70	2	0	0	0	no DR	no DR	oral medication	0	1	1-3 monthly	never	0
0	0	0	0	1	1	6	0	severe NPDR	moderate NPDR	1	1	0.33	0.4	130	70	159	55.3	35	86	76	17	11.9	10.4	14.8	14.3	30.5	25.8	36.9	47.8	21.9	49	8	1368	severe NPDR	dr	rural	60-70	4	0	1	0	VTDR	severe NPDR	oral medication	0	1	1-3 monthly	never	0
1	1	1	0	1	2	6	0	moderate NPDR	moderate NPDR	4	4	0.4	0.67	150	90	155	81	37	124	108	40.3	38.9	34.2	51.6	48.4	22.3	14.8	18.8	37.1	33.7	75	17	1540	moderate NPDR	dr	rural	50-60	16	3	1	1	VTDR	moderate NPDR	insulin	1	2	1-3 monthly	never	1
0	0	0	0	0	1	6	0	no DR	no DR	1	1	0.67	0.67	110	70	144.5	50.9	30	76	80	28	24.8	20.6	40.2	26.7	26.9	21.8	29.3	39.5	22.7	28	6.5	1253	no DR	no DR	rural	40-50	2	0	0	0	no DR	no DR	oral medication	0	1	1-3 monthly	never	0
0	0	0	0	1	2	3	0	no DR	no DR	1	1	0.28	0.28	130	80	157	44.8	30	83	81	24.2	19.6	15.8	32.8	25.6	26.5	20.9	31.6	38.4	18.2	51	2	1051	no DR	no DR	rural	>70	2	0	0	0	no DR	no DR	oral medication	0	1	1-3 monthly	1-3 monthly	0
0	0	0	0	0	6	6	0	mild NPDR	no DR	1	1	0.8	0.5	160	80	151	53.8	35	77	72	31.9	27.4	23.7	42.3	36.1	23.9	18.2	26.7	36.9	23.6	55	6.5	1164	mild NPDR	dr	rural	50-60	0	0	0	0	mild NPDR	mild NPDR	oral medication	1	1	never	never	0
0	0	0	0	1	6	2	0	no DR	no DR	1	1	0.1	0.2	140	80	147.5	48.5	37	82	71	29.6	25.4	21.6	39	32.4	24.2	18.4	28	37.1	22.5	57	6	1095	no DR	no DR	rural	60-70	1	0	0	0	no DR	no DR	oral medication	1	1	never	1-3 monthly	0
0	0	0	0	1	1	6	0	no DR	no DR	1	1	0.67	1	100	60	162	60.1	32	85	82	30.1	26	22.1	41.1	35.8	26	20.1	27.7	38.7	22.9	45	5	1275	no DR	no DR	rural	40-50	3	0	0	0	no DR	no DR	oral medication	0	1	1-3 monthly	never	0
0	0	0	0	0	2	6	0	no DR	no DR	1	1	0.1	0.1	130	80	146	42.4	34	84	76	30.3	23.9	20.8	39.1	30.1	22.4	16.8	27.3	34.5	19.9	61	4	987	no DR	no DR	rural	>70	4	0	0	0	no DR	no DR	oral medication	0	1	1-3 monthly	never	0
0	0	0	1	1	2	6	0	no DR	mild NPDR	1	4	0.3	0.3	110	70	152	44	32	79	72	27.3	21.8	18.4	38.1	31.6	25.3	20.6	30.3	36.4	19	35	2.5	1033	mild NPDR	dr	rural	40-50	2	0	1	1	VTDR	mild NPDR	oral medication	0	1	1-3 monthly	never	0
1	0	0	0	0	2	6	1	very severe NPDR	severe NPDR	4	4	0.083	0.1	120	70	146	43.6	34	80	69	37.3	27.8	25.8	47.9	37	20	14.9	24.2	31.4	20.5	60	4.5	1985	very severe NPDR	dr	rural	60-70	17	3	1	1	VTDR	severe NPDR	insulin	0	2	1-3 monthly	never	0
1	1	1	0	1	2	6	0	very severe NPDR	severe NPDR	4	4	0.016	0.3	180	80	161	71.2	39	96.5	89	23.5	16.8	15.4	19.8	19.9	30	23.6	36.1	47.4	27.5	59	15	1608	very severe NPDR	dr	rural	60-70	2	0	1	1	VTDR	severe NPDR	insulin	1	2	1-3 monthly	never	1
0	0	0	0	1	2	6	0	severe NPDR	moderate NPDR	3	3	0.1	0.28	160	100	151	55.8	34.5	85	81	32.6	28.4	24.6	44.2	39.1	23.9	18.5	26.2	36.8	24.5	48	6.5	1193	severe NPDR	dr	rural	40-50	4	0	1	0	VTDR	severe NPDR	oral medication	1	1	1-3 monthly	never	0
0	0	0	0	1	2	6	1	no DR	no DR	1	1	0.08	0.1	95	60	147	52.3	33	91	82	34.9	29.3	26	46.1	39.3	22	16.6	24.7	34.7	24.2	58	7.5	1126	no DR	no DR	rural	50-60	9	1	0	0	no DR	no DR	oral medication	0	1	1-3 monthly	never	0
0	0	0	0	1	2	6	0	no DR	no DR	1	1	0.28	0.08	140	90	147	56.5	34	100	88	35.2	31	27.2	46.5	41	22.4	16.6	24.2	35.6	26.3	59	9	1195	no DR	no DR	rural	50-60	15	2	0	0	no DR	no DR	diet only	1	0	1-3 monthly	never	0
0	0	0	0	0	2	6	0	no DR	no DR	1	1	0.4	0.003	120	80	146	50.9	30	91	81	34.6	28.9	25.6	44.9	37.4	21.8	16.2	24.8	34.5	23.9	64	7.5	1105	no DR	no DR	rural	60-70	8	1	0	0	no DR	no DR	oral medication	0	1	1-3 monthly	never	0
0	0	0	0	1	6	6	1	no DR	no DR	1	1	0.5	0.4	130	80	155	45	32	78	70	15.9	10.7	9	13.7	13.1	28.1	24.3	35.2	45.6	18.7	45	4.5	1192	no DR	no DR	rural	>70	0	0	0	0	no DR	no DR	diet only	0	0	never	never	0
1	1	1	1	1	2	6	1	mild NPDR	mild NPDR	1	1	0.4	0.28	120	80	160	58.8	34	89	82	20.7	14.4	12.7	19.3	19	30.5	24.7	37.4	47.9	23	44	8.5	1417	mild NPDR	dr	rural	50-60	15	2	0	0	mild NPDR	mild NPDR	insulin	0	2	1-3 monthly	never	1
0	0	1	0	1	1	6	0	ungradable	severe NPDR	9	1	0.1	0.1	140	80	150	64.5	36	103	97.5	37.3	33.8	29.8	48.5	43.3	22.2	15.8	22.3	36	28.7	68	12	1303	very severe NPDR	dr	rural	50-60	0	0	1	0	VTDR	severe NPDR	oral medication	1	1	1-3 monthly	never	1
0	0	0	1	1	2	6	1	no DR	ungradable	1	9	0.25	0.5	130	90	152	64.9	37.5	96	94	27.2	19.3	17.6	23.1	23.6	25.9	19.4	33	43.4	28.1	68	18.5	1474	no DR	no DR	rural	>70	12	2	0	0	no DR	no DR	oral medication	0	1	1-3 monthly	never	0
0	0	0	1	1	2	6	0	no DR	no DR	1	1	0.4	0.5	130	80	168	62.2	36.5	78.8	77	14.8	10.6	9.2	13.1	12.3	34	29	38.5	51.2	22	43	7.5	1506	no DR	no DR	rural	50-60	2	0	0	0	no DR	no DR	oral medication	0	1	1-3 monthly	never	0
0	0	0	0	0	6	6	0	no DR	no DR	1	1	1	1	190	90	152	49.5	34	86	75	38.1	28.9	26.9	48.9	38.3	20.4	14.9	23.4	31.2	21.4	68	6	1071	no DR	no DR	rural	>70	2	0	0	0	no DR	no DR	oral medication	1	1	never	never	0
0	0	0	0	0	2	6	0	no DR	no DR	1	1	1	1	120	90	164	76.7	39	96	94	25.7	18.4	16.9	24.2	24.3	30.4	23.2	36	47.4	28.5	50	14.5	1692	no DR	no DR	rural	<=40	3	0	0	0	no DR	no DR	oral medication	0	1	1-3 monthly	never	0
0	0	0	0	0	2	3	0	no DR	no DR	1	1	0.167	0.167																					no DR	no DR	rural	>70	8	1	0	0	no DR	no DR	oral medication		1	1-3 monthly	1-3 monthly	0
1	0	0	0	1	1	6	0	no DR	no DR	1	1	0.003	0.125	110	70	162	55.4	33	96	86	31.5	25.4	22.2	41.3	33.1	24.5	18.4	27	36.7	21.1	62	4.5	1192	no DR	no DR	rural	>70	10	1	0	0	no DR	no DR	insulin	0	2	1-3 monthly	never	0
0	0	1	0	1	1	6	0	no DR	no DR	1	1	0.16	0.25	160	80	150	42	31	84	72	33.7	24.7	22.6	43.3	32.2	21.2	16.1	26	31.5	18.7	59	3.5	972	no DR	no DR	rural	>70	4	0	0	0	no DR	no DR	oral medication	1	1	1-3 monthly	never	1
0	0	0	0	1	2	6	0	mild NPDR	no DR	1	1	0.28	0.28	140	90	149	50.3	30	84	68	35.1	28.3	25.4	46	37.9	21.8	16.5	25	34.2	22.7	59	6	1055	mild NPDR	dr	rural	60-70	11	2	0	0	mild NPDR	mild NPDR	oral medication	1	1	1-3 monthly	never	0
0	0	0	0	1	2	6	1	no DR	no DR	1	1	0.2	0.3	130	80	140	61.2	35	100	87	42.6	38.2	34.6	55.2	50.3	18.5	12.5	18.7	32.1	31.2	78	17	1222	no DR	no DR	rural	60-70	4	0	0	0	no DR	no DR	oral medication	0	1	1-3 monthly	never	0
0	0	0	0	1	2	6	1	mild NPDR	moderate NPDR	1	1	0.4	0.3	120	80	160	56.2	36	85	84	21.2	14.5	12.7	18	17.9	28.5	23	35.3	45.9	22	54	9	1364	moderate NPDR	dr	rural	>70	1	0	0	0	moderate NPDR	moderate NPDR	oral medication	0	1	1-3 monthly	never	0
0	0	0	1	0	2	6	0	no DR	no DR	1	1	0.33	0.1	180	100	162	75.8	37.5	102	98	33.3	23.2	21.2	29.1	30	24.8	16.8	31.9	42.3	28.9	75	21	1618	no DR	no DR	rural	>70	3	0	0	0	no DR	no DR	oral medication	1	1	1-3 monthly	never	0
1	1	1	0	1	2	6	0	ungradable	ungradable	9	9	0.67	0.67	120	70			38	97				0	0	0		0	0	0				1107			rural	<=40	5	0					insulin	0	2	1-3 monthly	never	1
0	0	0	0	1	2	6	0	no DR	no DR	1	1	0.67	0.5	110	80	161	60.4	32	89	80	27.1	24.8	20.2	36.5	31.9	28.1	21.6	30.2	41.9	23.3	46	5	1298	no DR	no DR	rural	40-50	3	0	0	0	no DR	no DR	oral medication	0	1	1-3 monthly	never	0
0	0	0	0	0	2	6	0	no DR	no DR	1	1	0.67	0.67	100	70	153	54.6	32	82	73	29.7	26.1	22	40	34.7	25.3	19.6	28.1	35.1	23.3	49	7	1188	no DR	no DR	rural	40-50	3	0	0	0	no DR	no DR	oral medication	0	1	1-3 monthly	never	0
0	0	0	0	0	2	6	0	no DR	no DR	1	1	0.1	0.1	100	60	143.5	52	33	91	87	34.7	30	26.3	44.3	37.9	21.8	16	24.6	35.4	25.3	67	8.5	1121	no DR	no DR	rural	60-70	8	1	0	0	no DR	no DR	oral medication	0	1	1-3 monthly	never	0
1	0	0	0	1	2	6	0	mild NPDR	mild NPDR	1	1	0.2	0.5	120	80	145.5	65.2	36.5	99.5	98.5	43.74	38.4	35	56.5	51	18.7	12.6	18.1	32	30.8	80	17	1278	mild NPDR	dr	rural	60-70	22	4	0	0	mild NPDR	mild NPDR	insulin	0	2	1-3 monthly	never	0
0	0	0	0	1	1	6	0	no DR	no DR	1	1	0.003	0.16	130	80	150	53.3	31	79	70	36.6	29.8	26.9	48.3	40.7	21.6	16.2	24	33.7	23.7	59	7	1136	no DR	no DR	rural	50-60	3	0	0	0	no DR	no DR	oral medication	0	1	1-3 monthly	never	0
0	0	0	0	1	2	6	0	no DR	no DR	1	1	0.2	0.3	110	80	151	72.4	35	115	92	41	37.8	33.8	54.3	51	20.8	14.4	18.9	34.6	31.8	69	15.5	1401	no DR	no DR	rural	50-60	2	0	0	0	no DR	no DR	oral medication	0	1	1-3 monthly	never	0
0	0	0	0	1	2	6	0	no DR	no DR	1	1	0.285	0.5	140	90	152.5	65.4	34	99	86	38.3	33.8	30.2	50.3	44.9	21.8	15.6	21.6	35.3	28.1	67	11.5	1312	no DR	no DR	rural	50-60	8	1	0	0	no DR	no DR	oral medication	1	1	1-3 monthly	never	0
0	0	0	0	1	2	6	0	no DR	no DR	1	1	0.3	0.3	130	90	147	64.5	38	104	91	40.6	36.3	32.6	52.4	46.8	20.2	13.9	20	33.9	29.8	77	15	1284	no DR	no DR	rural	60-70	12	2	0	0	no DR	no DR	oral medication	0	1	1-3 monthly	never	0
0	0	0	0	0	2	6	0	no DR	no DR	1	1	0.4	0.5	120	80	150	66	37	98	93	29.7	21	19.3	28.1	28.5	26.1	18.8	33.4	43.6	29.3	58	18	1486	no DR	no DR	rural	40-50	9	1	0	0	no DR	no DR	oral medication	0	1	1-3 monthly	never	0
0	0	0	1	1	2	6	0	no DR	no DR	1	1	0.67	0.67	200	90	156	84.7	43	109	102	29.9	22	20.8	26.4	27	27.7	20	33.3	45.2	34.8	65	25.5	1787	no DR	no DR	rural	50-60	3	0	0	0	no DR	no DR	oral medication	1	1	1-3 monthly	never	0
1	0	0	0	1	2	6	0	mild NPDR	mild NPDR	1	1	0.107	0.107	140	80	160	54.7	32	85	77	27.4	23.5	19.5	37.9	32.7	26.7	21.1	29.8	39.6	21.4	41	3.5	1201	mild NPDR	dr	rural	40-50	1	0	0	0	mild NPDR	mild NPDR	insulin	1	2	1-3 monthly	never	0
1	0	0	0	1	2	6	0	no DR	no DR	1	1	1	1		0			0					0	0	0	29.3	0	0	0				1106	no DR	no DR	rural	<=40	3	0	0	0	no DR	no DR	insulin		2	1-3 monthly	never	0
1	0	0	0	1	1	6	0	mild NPDR	mild NPDR	1	1	0.03	0.05	120	80	144.5	36.8	37	78.5	68	32.7	23.4	21.3	41.6	29.9	20.3	15.2	26.1	30.3	17.6	56	2.5	892	mild NPDR	dr	rural	>70	2	0	0	0	mild NPDR	mild NPDR	insulin	0	2	1-3 monthly	never	0
0	0	0	0	1	2	6	0	no DR	no DR	1	1	0.67	0.67	140	90	145	70.3	36	99	97	40.4	38.8	34.2	53.3	51.1	20.7	14.4	19.3	34.8	33.4	67	18	1372	no DR	no DR	rural	40-50	1	0	0	0	no DR	no DR	oral medication	1	1	1-3 monthly	never	0
1	0	0	0	1	2	6	1	moderate NPDR	moderate NPDR	4	1	0.4	0.2	120	80	158	56.4	34	92.5	84	35.4	28.4	25.5	47.2	39.6	22.8	17.4	24.8	34.9	22.6	56	5.5	1191	moderate NPDR	dr	rural	50-60	11	2	1	1	VTDR	moderate NPDR	insulin	0	2	1-3 monthly	never	0
0	0	0	0	0	1	6	0	no DR	no DR	1	1	0.8	0.8	120	70	158	63.4	35	92	90	27.3	18.8	17	25.5	25.7	25	20.9	35.3	45.4	25.4	52	13	1462	no DR	no DR	rural	40-50	5	0	0	0	no DR	no DR	oral medication	0	1	1-3 monthly	never	0
0	0	0	0	1	2	6	0	moderate NPDR	moderate NPDR	1	1	0.086	0.1	140	70	144	55.4	35.5	98	87	39.9	33.7	30.6	50.7	42.6	19.4	13.4	21	32.5	26.7	80	12	1914	moderate NPDR	dr	rural	>70	7	1	0	0	moderate NPDR	moderate NPDR	oral medication	1	1	1-3 monthly	never	0
0	0	0	0	1	1	6	0	mild NPDR	mild NPDR	1	1	0.5	0.5	150	90	151.6	49	32	81	87	27.8	23.7	19.8	37.7	31.6	25.4	19.9	29.4	38	21.3	48	4.5	1105	mild NPDR	dr	rural	50-60	4	0	0	0	mild NPDR	mild NPDR	oral medication	1	1	1-3 monthly	never	0
1	1	1	0	1	2	6	0	mild NPDR	mild NPDR	1	1	0.5	0.1	150	90	167	84.2	41	97	97	26.7	19.3	17.9	24.4	24.7	30.5	23	35.7	47.9	30.2	53	16.5	1810	mild NPDR	dr	rural	<=40	9	1	0	0	mild NPDR	mild NPDR	insulin	1	2	1-3 monthly	never	1
0	0	0	0	1	6	6	0	PDR	very severe NPDR	4	4	0.01	0.01	100	60	162	64.7	33	84	93	30	27	22.7	40.4	35.7	26.7	20.3	27.6	40.4	24.4	47	5	1351	PDR	dr	rural	40-50	3	0	1	1	VTDR	PDR	diet only	0	0	never	never	0
0	0	1	0	1	2	6	0	PDR	PDR	4	4	0.03	0.3	160	100	150	55.6	33	82	79	32.7	28.6	24.7	42.6	36.2	23.7	17.6	26	37.4	24.7	62	7.5	1891	PDR	dr	rural	60-70	14	2	1	1	VTDR	PDR	oral medication	1	1	1-3 monthly	never	1
1	1	1	1	0	3	6	0	advance PDR	high risk PDR	1	1	0.2	0.4	130	80	143	38.5	0		77			0	0	0	20.3	0	0	0	18.8273			1621	advance PDR	dr	rural	60-70	13	2	1	0	VTDR	6	insulin	0	2	3-12 monthly	never	1
0	0	0	1	1	2	6		moderate NPDR	severe NPDR	1	4	0.3	0.1	170	80	157	58.9	39	86	83	23.6	16.3	14.5	20.1	20.2	27.5	21.6	34.2	45	23.9	59	12	1973	severe NPDR	dr	rural	60-70	30	4	1	1	VTDR	severe NPDR	oral medication	1	1	1-3 monthly	never	0
0	0	0	0	0	2	6	0	no DR	no DR	1	1	0.5	0.2	140	80	167.5	51.5	35.6	81	71	19.3	12.8	10.8	16.5	16.2	29.8	24.6	36.2	47.2	18.4	43	3.5	1299	no DR	no DR	rural	>70	5	0	0	0	no DR	no DR	oral medication	1	1	1-3 monthly	never	0
1	0	0	1	1	2	6	0	severe NPDR	severe NPDR	1	1			120	70	164	59	35	96	88	22.5	15.3	13.4	20.1	20	29.6	23.6	36.3	47	21.9	48	8	1412	severe NPDR	dr	rural	50-60	7	1	1	0	VTDR	severe NPDR	insulin	0	2	1-3 monthly	never	0
0	0	0	0	0	2	6	0	no DR	no DR	1	1	0.1	0.016	140	9	157	62.2	33	94	88	37	31.1	27.9	48.6	41.8	22.3	16.2	22.9	34.9	25.2	65	8.5	1270	no DR	no DR	rural	60-70	5	0	0	0	no DR	no DR	oral medication	1	1	1-3 monthly	never	0
0	0	0	0	1	2	6	0	no DR	no DR	1	1	0.1	0.3	120	80	149.5	65.6	35	93	102	37.9	34.6	30.5	49.7	45.1	21.9	15.6	21.7	35.6	29.4	66	13	1317	no DR	no DR	rural	50-60	14	2	0	0	no DR	no DR	oral medication	0	1	1-3 monthly	never	0
0	0	0	0	1	1	6	0	no DR	no DR	1	1	0.67	0.67	130	80	150	70.2	33	98.5	93.5	41	37.4	33.5	54.7	51.3	20.6	14.6	19.2	34.3	31.2	66	14.5	1368	no DR	no DR	rural	40-50	0	0	0	0	no DR	no DR	oral medication	0	1	1-3 monthly	never	0
0	0	0	0	0	6	6	0	moderate NPDR	moderate NPDR	4	4	0.4	0.16	110	70	160	45.4	33	70.5	80.5	7.1	5.1	0	8.3	6.7	34	31.2	39.9	51.2	17.7	27	2	1238	moderate NPDR	dr	rural	50-60	2	0	1	1	VTDR	moderate NPDR	oral medication	0	1	never	never	0
1	1	1	0	1	2	6	0	no DR	no DR	1	1	0.1	0.1	140	90	142	56.1	36	112	87.5	37.9	33.5	29.8	48.8	42.6	20.6	14.6	22.2	33.8	27.8	71	12.5	1169	no DR	no DR	rural	60-70	18	3	0	0	no DR	no DR	insulin	1	2	1-3 monthly	never	1
1	0	0	0	1	2	6	0	moderate NPDR	moderate NPDR	1	1	0.4	0.8	120	80	164	59.3	36	81	81	20.2	13.9	12.2	18.3	18	30.7	25	36.7	48	22	46	8	1428	moderate NPDR	dr	rural	50-60	8	1	0	0	moderate NPDR	moderate NPDR	insulin	0	2	1-3 monthly	never	0
0	0	0	0	1	2	6	0	no DR	no DR	1	1	0.1	0.15	140	80	161.5	75.4	36	96	100	36.9	33.7	29.6	47.9	43.2	23.8	18.7	21.8	37.7	28.9	66	11.5	1477	no DR	no DR	rural	50-60	2	0	0	0	no DR	no DR	oral medication	1	1	1-3 monthly	never	0
0	0	0	0	0	6	6	0	no DR	no DR	1	1	0.87	1	130	80	151	79.1	37	109	96	40.3	39.3	34.7	51.9	49.6	22	14.7	19	36.7	34.7	71	19	1510	no DR	no DR	rural	50-60	1	0	0	0	no DR	no DR	oral medication	0	1	never	never	0
0	0	1	0	0	2	6	0	no DR	no DR	1	1	0.4	0.5	160	120	145	54.7	32	93	81	35.9	31.1	27.5	46.7	40.4	21.6	15.8	23.8	34.8	26	65	9.5	1158	no DR	no DR	rural	60-70	10	1	0	0	no DR	no DR	oral medication	1	1	1-3 monthly	never	1
0	0	0	0	1	2	6	0	no DR	no DR	1	1	0.3	0.1	130	80	146	38.5	31	84	62	28.8	21.8	18.9	37.7	28.3	22.4	17.2	28.1	34	18.1	53	2.5	931	no DR	no DR	rural	60-70	4	0	0	0	no DR	no DR	oral medication	0	1	1-3 monthly	never	0
0	0	0	0	1	2	6	0	PDR	very severe NPDR	1	1	0.2	0.1	140	100	153	71.3	37.5	91	90	36.3	34.6	29.9	47.9	44.8	23.6	16.9	22.4	37.7	30.5	58	12.5	1641	PDR	dr	rural	40-50	2	0	1	0	VTDR	PDR	oral medication	1	1	1-3 monthly	never	0
1	0	0	1	1	2	6	1	mild NPDR	moderate NPDR	4	4	0.285	0.2	130	80	162	58.4	37	86	81	22.6	15.4	13.5	20	20	29.3	23.3	35.7	46.7	22	49	8.5	1401	moderate NPDR	dr	rural	60-70	10	1	1	1	VTDR	moderate NPDR	insulin	0	2	1-3 monthly	never	0
0	0	0	0	0	2	6	0	no DR	no DR	1	1	0.3	0.3	140	90	151.3	57.6	34.5	95	90	40.5	32.9	30.3	52.1	43.3	19.8	14	21	32.3	25.3	77	10	1182	no DR	no DR	rural	>70	2	0	0	0	no DR	no DR	oral medication	1	1	1-3 monthly	never	0
0	0	1	0	0	2	6	0	no DR	no DR	1	1	0.5	0.5	120	80	149	48.6	35	91	79	37.7	29	26.8	49.3	39.8	20.7	15.6	24	31.7	21.9	59	6	1060	no DR	no DR	rural	60-70	9	1	0	0	no DR	no DR	oral medication	0	1	1-3 monthly	never	1
0	0	0	0	1	2	6	0	mild NPDR	moderate NPDR	1	1	0.85	0.85	120	80	149	57.2	33	88	84	31.4	28.7	24.3	41.8	37.3	24.7	18.8	26.8	38.2	25.8	52	8.8	1221	moderate NPDR	dr	rural	60-70	1	0	0	0	moderate NPDR	moderate NPDR	oral medication	0	1	1-3 monthly	never	0
0	0	1	0	1	2	6	0	no DR	no DR	1	1	0.5	0.67	180	100	149	56	35	89	86	30.1	27.7	23.2	40.1	35.6	25.3	19.3	27.8	39	25.2	51	7	1208	no DR	no DR	rural	40-50	4	0	0	0	no DR	no DR	oral medication	1	1	1-3 monthly	never	1
0	0	0	0	1	1	6	0	no DR	no DR	1	1	0.5	0.5	160	110	155	81	38	116	104.5	42.5	40	35.7	55.5	52.6	20.7	13.7	16.9	34.7	33.7	77	19	1521	no DR	no DR	rural	50-60	2	0	0	0	no DR	no DR	oral medication	1	1	1-3 monthly	never	0
0	0	0	0	1	3	6	0	PDR	PDR	3	3	0.4	0.4	120	80	154	53.5	37	87	81	27.2	24.3	19.9	35.4	29.2	27.3	20.6	30.7	41	22.6	60	5.5	1851	PDR	dr	rural	60-70	12	2	1	0	VTDR	PDR	oral medication	0	1	3-12 monthly	never	0
0	0	0	0	1	2	6	0	no DR	no DR	1	1	0.67	0.67	120	70	150	49.1	34	87	72	36.5	28.4	26	47.5	38.2	21.1	15.8	24.3	32.7	21.8	61	6	1071	no DR	no DR	rural	60-70	3	0	0	0	no DR	no DR	oral medication	0	1	1-3 monthly	never	0
0	1	0	0	1	2	6	1	PDR	PDR	1	1	0.2	0.28	120	80	144	62.8	35	98	89	40.5	36.5	32.8	51.6	45.8	20	13.6	20.1	33.8	30.3	80	16	1852	PDR	dr	rural	>70	13	2	1	0	VTDR	PDR	oral medication	0	1	1-3 monthly	never	1
0	0	0	0	1	2	6	1	moderate NPDR	mild NPDR	1	1	0.4	0.4	110	70	165	65.4	38	88	81	27.4	18.7	16.7	26	26.2	29.1	21.8	36.2	46.6	24	48	10	1500	moderate NPDR	dr	rural	40-50	4	0	0	0	moderate NPDR	moderate NPDR	oral medication	0	1	1-3 monthly	never	0
0	0	0	0	1	2	6	0	moderate NPDR	severe NPDR	1	1	0.4	0.67	120	80	155.5	48.4	32	77	74	29.6	23.7	20.4	38.8	30.5	24.3	18.5	28.3	36.7	20	59	3.5	1888	severe NPDR	dr	rural	>70	5	0	1	0	VTDR	severe NPDR	oral medication	0	1	1-3 monthly	never	0
0	0	0	0	1	2	6	0	moderate NPDR	severe NPDR	4	4	0.4	0.4	140	80	165	71.8	39	93	87	23.2	16.5	14.9	19.9	19.9	30.6	24.1	36.2	48	26.4	56	13.5	1622	severe NPDR	dr	rural	50-60	7	1	1	1	VTDR	severe NPDR	oral medication	1	1	1-3 monthly	never	0
0	0	0	0	1	2	6	0	no DR	no DR	1	1	0.5	0.5	120	90	149	57	32	91	83	39	32.5	29.5	51.9	45.3	20.8	15.4	22.3	33.3	25.7	60	9	1181	no DR	no DR	rural	50-60	3	0	0	0	no DR	no DR	oral medication	0	1	1-3 monthly	never	0
0	0	0	0	0	6	6	0	advance PDR	advance PDR	4	4	0.3	0.2	170	90	163	65.6	35.5	98	82	32.5	28.5	24.6	42.9	37.1	25.4	18.7	25.8	39	24.7	58	6.5	1530	advance PDR	dr	rural	50-60	11	2	1	1	VTDR	6	oral medication	1	1	never	never	0
0	0	0	0	1	2	6	0	no DR	no DR	1	1	0.5	0.5	150	90	148	51	30	80	69	32.9	27.6	24.2	44.7	38.8	23.2	18.1	26.4	35.7	23.3	45	5.5	1116	no DR	no DR	rural	40-50	6	1	0	0	no DR	no DR	oral medication	1	1	1-3 monthly	never	0
0	1	1	0	1	1	6	0	severe NPDR	severe NPDR	4	4	0.33	0.33	150	90	151	44.5	32	84	80	37.2	27	25.3	47.4	35.5	20.3	15	24.4	30.9	19.5	64	4	1998	severe NPDR	dr	rural	>70	3	0	1	1	VTDR	severe NPDR	oral medication	1	1	1-3 monthly	never	1
0	0	0	0	1	2	6	0	severe NPDR	very severe NPDR	1	1	0.4	0.5	170	90	146	65.5	35	102	89	40.2	36.7	32.7	52.5	48.2	20.5	14.2	20.1	34.3	30.7	71	15	1301	very severe NPDR	dr	rural	50-60	3	0	1	0	VTDR	severe NPDR	oral medication	1	1	1-3 monthly	never	0
0	0	0	0	0	1	6	0	no DR	no DR	1	1	0.4	0.2	92	60	151	63.8	34	98	90	39.1	34.2	30.7	51.1	45.2	21.1	15	21.2	34.3	28	70	12	1282	no DR	no DR	rural	60-70	2	0	0	0	no DR	no DR	oral medication	0	1	1-3 monthly	never	0
0	0	0	0	0	2	6	0	no DR	no DR	1	1	0.4	0.4	150	80	138	35.8	29	74	69	37.1	26.5	25	47.1	34.5	18.5	13.8	24.5	28.2	18.8	53	3.5	866	no DR	no DR	rural	60-70	1	0	0	0	no DR	no DR	oral medication	1	1	1-3 monthly	never	0
0	0	0	0	1	1	6	0	no DR	no DR	1	1	0.8	0.3	140	80	143	42	32.5	79	86.5	30.7	24.6	21.4	40.2	31.9	22.1	16.8	27	33.9	20.5	56	4.5	980	no DR	no DR	rural	60-70	7	1	0	0	no DR	no DR	oral medication	1	1	1-3 monthly	never	0
0	0	0	0	1	1	2	0	no DR	no DR	1	1	0.05	0.03	170	90	153.5	53.9	32.1	88	85	36.1	29	26.2	46.6	37.8	21.7	15.9	24	34	22.9	68	7	1146	no DR	no DR	rural	>70	2	0	0	0	no DR	no DR	oral medication	1	1	1-3 monthly	1-3 monthly	0
0	0	0	0	0	2	6	0	no DR	no DR	1	1	0.857	0.67	150	80	159	64.6	32	93	83	31.8	28.7	24.5	41.9	36.9	25.8	19.1	26.5	39.9	25.6	55	7	1339	no DR	no DR	rural	40-50	4	0	0	0	no DR	no DR	oral medication	1	1	1-3 monthly	never	0
0	0	0	0	1	2	6	0	moderate NPDR	severe NPDR	1	1	0.4	0.5	150	100	156.5	70.2	32	90	88	38.1	34.2	30.3	49.3	43.8	22.5	15.7	21.4	36.3	28.7	72	12	1388	severe NPDR	dr	rural	60-70	4	0	1	0	VTDR	severe NPDR	oral medication	1	1	1-3 monthly	never	0
0	0	0	0	1	2	6	0	moderate NPDR	moderate NPDR	1	1	0.5	0.33	140	90	152	41.7	31	77	69.5	26.8	20.8	17.5	36.2	28.1	29.5	19.3	29.9	35.9	18	47	2	990	moderate NPDR	dr	rural	60-70	18	3	0	0	moderate NPDR	moderate NPDR	oral medication	1	1	1-3 monthly	never	0
0	1	1	1	1	2	6	1	no DR	no DR	9	9	0.8	0.4	160	90	164	85.4	40	105.5	97.5	28.6	20.7	19.3	24.2	24.8	28.9	21.3	33.6	46.3	31.8	66	22	1811	no DR	no DR	rural	50-60	2	0	0		no DR	no DR	oral medication	1	1	1-3 monthly	never	1
0	0	0	0	1	2	6	0	no DR	no DR	1	1	0.67	0.67	130	80	159	68.4	36	105	91	38.8	33.5	30	51.2	45.3	22	15.7	21.2	35.3	27.1	67	10	1356	no DR	no DR	rural	50-60	9	1	0	0	no DR	no DR	oral medication	0	1	1-3 monthly	never	0
1	0	0	0	1	2	6	0	no DR	no DR	1	1	0.3	0.2	130	80	14	44.8	33	84	72	40.2	31	29	51.9	41.8	18.6	13.5	22.3	30	22.9	62	7	992	no DR	no DR	rural	60-70	15	2	0	0	no DR	no DR	insulin	0	2	1-3 monthly	never	0
0	0	0	0	1	1	6	0	severe NPDR	PDR	1	1	0.5	0.3	140	80	153	54.6	33	80	77	33.3	27.9	24.5	44.1	37.4	23.4	17.8	25.8	36	23.3	56	6.5	1171	PDR	dr	rural	50-60	3	0	1	0	VTDR	PDR	oral medication	1	1	1-3 monthly	never	0
0	0	0	0	0	1	6	0	very severe NPDR	very severe NPDR	1	1	0.3	0.1	170	80	148.5	67.9	36.4	97	89	35.8	34.5	29.7	45.5	41.6	24	16.9	23.7	38.6	30.8	67	14	1693	very severe NPDR	dr	rural	50-60	6	1	1	0	VTDR	severe NPDR	oral medication	1	1	1-3 monthly	never	0
1	0	0	0	1	2	6	0	ungradable	ungradable	9	9	0.3	0.3	120	80	146.5	51.7	33.5	79	92	28	25.8	21.2	36.8	31.8	26	19.8	29.5	40.1	24.1	55	6.5	1149		dr	rural	50-60	11	2					insulin	0	2	1-3 monthly	never	0
0	0	0	0	1	1	6	0	ungradable	ungradable	9	9	0.1	0.05	120	80	149	43.9	33	84.5	77.5			0	0	0	0	0	0	0	19.7739			1108		dr	rural	>70	5	0					oral medication	0	1	1-3 monthly	never	0
1	0	0	1	1	2	6	0	mild NPDR	mild NPDR	1	1	0.15	0.15	150	80	151	48.8	32	83	75	39.2	25.6	22.5	33	34.6	22.1	13.1	31.4	39.7	21.4	58	9	1184	mild NPDR	dr	rural	60-70	2	0	0	0	mild NPDR	mild NPDR	insulin	1	2	1-3 monthly	never	0
0	0	0	0	1	2	6	0	severe NPDR	moderate NPDR	4	1	0.3	0.3	130	70	157	64.1	36.5	88	84	30.9	28.6	24.1	40.3	35.4	26.5	19.6	27.5	40.6	26	56	7.5	1833	severe NPDR	dr	rural	50-60	3	0	1	1	VTDR	severe NPDR	oral medication	0	1	1-3 monthly	never	0
0	0	0	0	1	2	6	0	severe NPDR	severe NPDR	4	4	0.167	0.25	120	85	152	43.6	29.5	80	72	25.5	20.8	17	34.5	27.5	25.4	20	30.6	37.8	18.9	49	2.5	1525	severe NPDR	dr	rural	60-70	25	4	1	1	VTDR	severe NPDR	oral medication	0	1	1-3 monthly	never	0
0	0	0	0	0	2	6	0	no DR	no DR	1	1	0.1	0.2	130	80	144	41.1	30	80	68	28.2	22.8	19.3	37.5	29.9	23.2	18	28.6	24.7	19.8	51	4	974	no DR	no DR	rural	60-70	1	0	0	0	no DR	no DR	oral medication	0	1	1-3 monthly	never	0
0	0	0	0	1	2	6	0	no DR	no DR	1	1	0.67	0.5	140	90	147	56.6	33	95	86	40.7	33.6	30.9	53.3	46	19.7	14.2	21.1	32.4	26.2	68	10	1166	no DR	no DR	rural	60-70	4	0	0	0	no DR	no DR	oral medication	1	1	1-3 monthly	never	0
0	0	0	0	1	2	6	0	no DR	no DR	1	1	0.4	0.33	140	80	150	64.3	34	88	84	34.2	32.1	27.6	44.6	40.5	24.2	17.6	24.7	38.2	28.6	59	11	1319	no DR	no DR	rural	40-50	3	0	0	0	no DR	no DR	oral medication	1	1	1-3 monthly	never	0
0	0	1	1	1	2	6	0	severe NPDR	severe NPDR	1	1	0.4	0.3			154	52.2	32	80	78	18.8	13.1	11.4	18.2	17.7	30.4	25.2	37.8	47.8	22	38	7	1314	severe NPDR	dr	rural	40-50	11	2	1	0	VTDR	severe NPDR	oral medication		1	1-3 monthly	never	1
0	0	0	0	0	2	6	1	mild NPDR	mild NPDR	1	1	0.5	0.5	160	90	151	46.6	32	84	70	27	22.6	18.8	37	30.9	25.4	20.2	29.9	37.7	10.4	44	3.5	1069	mild NPDR	dr	rural	50-60	0	0	0	0	mild NPDR	mild NPDR	oral medication	1	1	1-3 monthly	never	0
0	0	0	0	1	2	6	0	no DR	no DR	1	1	0.285	0.1	110	70	154	59.3	33	97	79	36.4	30.6	27.4	47.9	41.1	22.3	16.4	23.6	35.3	25	63	8	1229	no DR	no DR	rural	50-60	9	1	0	0	no DR	no DR	oral medication	0	1	1-3 monthly	never	0
0	0	0	0	1	6	6	0	no DR	no DR	1	1	0.4	0.4	170	100	162	90.2	42	113	100	30.2	22.1	20.9	24.4	25.3	28.3	20.4	33.1	45.8	34.4	73	27	1877	no DR	no DR	rural	60-70	3	0	0	0	no DR	no DR	diet only	1	0	never	never	0
0	0	0	0	1	2	6	0	no DR	no DR	1	1	0.67	0.67	110	80	161.5	61.6	32.5	101.5	91.5	34	28.5	25.1	45.3	38.7	23.9	18	25	36.7	23.6	57	6	1278	no DR	no DR	rural	50-60	15	2	0	0	no DR	no DR	oral medication	0	1	1-3 monthly	never	0
0	0	0	0	1	2	6	0	no DR	no DR	1	1	0.25	0.5	140	90	166	64.1	36	83	80	26.9	18.3	16.2	23.9	24.2	28.1	21.1	34.9	45.5	23.3	56	10.5	1474	no DR	no DR	rural	60-70	5	0	0	0	no DR	no DR	oral medication	1	1	1-3 monthly	never	0
0	0	0	0	1	2	2	0	high risk PDR	high risk PDR	4	4	0.003	0	160	80	158	53.6	42	97	80	28.1	23.9	20	37.3	30.7	26.3	20.1	29.5	39.3	21.5	55	4.5	1810	high risk PDR	dr	rural	60-70	11	2	1	1	VTDR	5	oral medication	1	1	1-3 monthly	1-3 monthly	0
0	0	0	1	1	2	6	0	no DR	no DR	1	1	1	1	130	80	165	74.2	42	95	95	20.3	14.8	13.6	16.7	16.6	33	26.8	36.9	50.3	27.3	52	14	1685	no DR	no DR	rural	50-60	3	0	0	0	no DR	no DR	oral medication	0	1	1-3 monthly	never	0
0	0	0	0	1	1	6	0	advance PDR	PDR	9	4	0.1	0.167	140	80	142.5	41.4	30.5	71.5	69.5	24.1	21.2	16.7	33.2	28	25.3	20.1	30.9	37.9	20.4	45	4	1993	advance PDR	dr	rural	50-60	6	1	1	1	VTDR	6	oral medication	1	1	1-3 monthly	never	0
1	1	1	0	1	2	6	0	moderate NPDR	moderate NPDR	4	4	0.67	0.8	100	60	159	53.8	30.5	85	79	30.5	25	21.6	42.2	36.2	25.2	20	28.1	37	21.3	40	3.5	1173	moderate NPDR	dr	rural	<=40	0	0	1	1	VTDR	moderate NPDR	insulin	0	2	1-3 monthly	never	1
0	0	0	0	1	2	6	0	no DR	no DR	1	1	0.28	0.28	150	100	152.5	49	34	84	80	29.7	24.5	21	38.9	31.1	24.3	18.5	28.2	36.9	21.1	60	4.5	1097	no DR	no DR	rural	60-70	5	0	0	0	no DR	no DR	oral medication	1	1	1-3 monthly	never	0
0	0	0	1	0	2	6	0	no DR	no DR	1	1	0.28	0.28	140	90	165	62.4	36	82	77	23.2	16	14.1	21.9	21.8	30.6	24.1	37	48	22.9	43	8.5	1471	no DR	no DR	rural	40-50	6	1	0	0	no DR	no DR	oral medication	1	1	1-3 monthly	never	0
0	0	0	0	0	2	6	0	moderate NPDR	moderate NPDR	4	4	0.1	0.1	120	80	160	68.1	36	136	101	39	33.1	29.9	50.5	43.5	21.8	15.3	21	35	26.6	75	10.5	1350	moderate NPDR	dr	rural	60-70	0	0	1	1	VTDR	moderate NPDR	oral medication	0	1	1-3 monthly	never	0
0	0	0	0	1	4	6	0	ungradable	ungradable	9	9	0.016	0.001	120	80	152	53	36.5	86.5	84	24.7	16.8	14.9	21.9	22.1	26.7	20.7	34.5	44.2	22.9	52	10	1298			rural	60-70	3	0					oral medication	0	1	3-12 monthly	never	0
0	0	0	0	1	2	6	0	no DR	no DR	1	1	0.2	0.4	120	80	142	35.2	29	76	66	27.2	20.6	17.5	36	27	22	17	28.4	32.6	17.5	48	2.5	881	no DR	no DR	rural	60-70	10	1	0	0	no DR	no DR	oral medication	0	1	1-3 monthly	never	0
0	0	0	0	1	2	6	0	no DR	no DR	1	1	0.5	0.25	140	90	161	79.8	40	104	95	39.2	36.2	32.1	50.9	46.7	22.7	15.4	19.6	36.7	30.8	71	14	1528	no DR	no DR	rural	50-60	7	1	0	0	no DR	no DR	oral medication	1	1	1-3 monthly	never	0
0	0	1	0	1	2	6	0	advance PDR	advance PDR	4	4	0.1	0.1	130	80	155	49.8	34	80	71	27.3	23	19.1	37.3	31.2	25.9	20.5	29.9	38.9	20.7	45	3.5	1621	advance PDR	dr	rural	50-60	10	1	1	1	VTDR	6	oral medication	0	1	1-3 monthly	never	1
0	0	0	1	0	6	6	0	no DR	no DR	1	1	0.1	0	110	60	147	60	0		94			0	0	0	29.3	0	0	0	27.7662			1101	no DR	no DR	rural	>70	3	0	0	0	no DR	no DR	diet only	0	0	never	never	0
0	0	0	0	1	2	6	0	no DR	no DR	1	1	0.4	0.4	150	90	148	54.4	34	93	84	32.2	28.4	24.4	42	36	23.8	17.8	26.4	37.3	24.8	60	8	1172	no DR	no DR	rural	50-60	6	1	0	0	no DR	no DR	oral medication	1	1	1-3 monthly	never	0
0	0	0	0	1	2	6	0	moderate NPDR	moderate NPDR	1	1	0.6	0.6	140	80	156.3	66.2	33.5	93	84	35.2	31.5	27.5	45.7	40.1	23.8	17.1	23.8	37.6	27	65	10	1344	moderate NPDR	dr	rural	50-60	2	0	0	0	moderate NPDR	moderate NPDR	oral medication	1	1	1-3 monthly	never	0
0	0	0	0	0	6	6	0	mild NPDR	no DR	1	1	0.2	0.2	130	90	153	52.1	33.5	80.5	79	24.1	16.4	14.4	21.3	21.4	26.9	21.1	34.5	44.4	22.1	51	9	1286	mild NPDR	dr	rural	60-70	5	0	0	0	mild NPDR	mild NPDR	oral medication	0	1	never	never	0
0	0	0	0	0	2	6	0	no DR	no DR	1	1	0.1	0.1	120	80	146	60	35.5	99.5	83.5	37.3	33.4	29.5	48.6	43.2	21.6	15.5	22.5	35	28.1	67	12	1233	no DR	no DR	rural	50-60	6	1	0	0	no DR	no DR	oral medication	0	1	1-3 monthly	never	0
1	0	0	0	0	2	6	0	moderate NPDR	mild NPDR	4	4	0.1	0.1	150	85	149	66.6	38	92.5	91.2	39	35.6	31.5	50.9	46.4	21.4	15.1	20.9	35	30	69	14	1326	moderate NPDR	dr	rural	50-60	8	1	1	1	VTDR	moderate NPDR	insulin	1	2	1-3 monthly	never	0
0	0	0	1	1	2	6	0	severe NPDR	severe NPDR	1	1	0.1	0.1	120	80	152	53.9	34	90	81.5	20.6	14.4	12.8	18	17.8	27.9	22.8	35.1	45.3	23.3	54	10.5	1632	severe NPDR	dr	rural	60-70	2	0	1	0	VTDR	severe NPDR	oral medication	0	1	1-3 monthly	never	0
0	0	0	0	0	2	6	0	PDR	very severe NPDR	4	4	0.1	0.2	170	90	161	72.9	40	99	97	24.3	17.4	16	21	21.1	30	23.3	35.5	47.4	28.1	58	16	1633	PDR	dr	rural	50-60	1	0	1	1	VTDR	PDR	oral medication	1	1	1-3 monthly	never	0
0	0	0	0	1	1	6	0	no DR	no DR	1	1	0.16	0.16	140	80	152	50.2	35	80	74	27.9	24	20	37.5	31.5	25.6	19.9	20.4	38.2	21.7	50	5	1124	no DR	no DR	rural	50-60	3	0	0	0	no DR	no DR	oral medication	1	1	1-3 monthly	never	0
0	0	0	0	0	2	6	0	no DR	no DR	1	1	0.67	0.25	120	80	155	51.4	32	80	72	32.9	26.3	23.3	44.2	36.6	23.4	18.2	26.6	35.5	21.4	50	4.5	1123	no DR	no DR	rural	50-60	0	0	0	0	no DR	no DR	oral medication	0	1	1-3 monthly	never	0
1	0	0	0	0	2	6	1	no DR	no DR	1	1	0.2	0.2	110	70	152	54.2	33	88	86	35.2	28.9	25.9	46.2	38.5	22.2	16.6	24.6	34.6	23.5	62	7	1155	no DR	no DR	rural	60-70	8	1	0	0	no DR	no DR	insulin	0	2	1-3 monthly	never	0
0	0	0	0	0	2	6	0	no DR	no DR	1	1	0.2	0.286	210	110	148	55.8	32	100	72	34.2	29.9	26.2	44.9	38.9	22.8	17	24.9	35.7	25.5	60	9	1186	no DR	no DR	rural	50-60	6	1	0	0	no DR	no DR	oral medication	1	1	1-3 monthly	never	0
0	0	1	0	1	2	6	0	mild NPDR	mild NPDR	1	1	0.15	0.2	160	80	142.5	50.1	35	92	85	35.5	30	26.7	45.7	38	21	15.2	24	33.8	24.7	68	9	1088	mild NPDR	dr	rural	60-70	8	1	0	0	mild NPDR	mild NPDR	oral medication	1	1	1-3 monthly	never	1
0	0	0	0	0	1	6	0	no DR	no DR	1	1	1	1	105	70	156.5	57.8	36	84	94	30.3	26.6	22.5	41.3	36.5	25.5	19.7	27.6	38.5	23.6	45	5.5	1236	no DR	no DR	rural	40-50	0	0	0	0	no DR	no DR	oral medication	0	1	1-3 monthly	never	0
0	0	0	0	1	2	6	1	moderate NPDR	moderate NPDR	1	1	0.5	0.67	140	80	152	48.5	32	87.5	78	26.8	23	18.9	36.4	30.4	25.9	20.3	30.1	38.4	21	48	4	1101	moderate NPDR	dr	rural	50-60	9	1	0	0	moderate NPDR	moderate NPDR	oral medication	1	1	1-3 monthly	never	0
0	0	0	0	1	2	6	0	no DR	no DR	1	1	1	0.4	140	90	158	66.8	35	99	91	34.2	30.8	26.7	44.8	39.6	24.5	17.8	24.5	38.2	26.8	60	9	1359	no DR	no DR	rural	50-60	2	0	0	0	no DR	no DR	oral medication	1	1	1-3 monthly	never	0
0	0	0	0	0	3	6	0	no DR	no DR	1	1	0.8	0.5	120	70	159	52.5	35	91	84	26.1	17.4	15.1	23	23.3	27.6	21	35.1	45	20.6	47	7	1291	no DR	no DR	rural	50-60	5	0	0	0	no DR	no DR	oral medication	0	1	3-12 monthly	never	0
0	0	1	0	0	1	6	0	PDR	PDR	4	4	0.1	0.1	130	80	150	41.7	34	83	71	27.8	21.7	18.4	37.2	28.9	23.8	18.7	29.2	35.4	18.5	49	2.5	1986	PDR	dr	rural	60-70	12	2	1	1	VTDR	PDR	oral medication	0	1	1-3 monthly	never	1
0	0	0	1	1	6	6	0	severe NPDR	severe NPDR	1	4	0.8	0.5	140	80	156.5	45.6	36	76	75	28.3	18.4	15.8	23.9	24.4	26.6	19.6	34.6	44.1	18.6	41	4.5	1741	severe NPDR	dr	rural	60-70	5	0	1	1	VTDR	severe NPDR	diet only	1	0	never	never	0
1	0	0	0	0	2	6	0	no DR	no DR	1	1	0.3	0.67	160	80	163	65.1	37	91	86	24.5	17	15.2	21	21.2	28.6	22.2	34.9	46	24.5	59	12.5	1499	no DR	no DR	rural	60-70	3	0	0	0	no DR	no DR	insulin	1	2	1-3 monthly	never	0
1	0	0	0	1	6	6	0	no DR	no DR	1	1	0.16	0.16	160	100	153	63.1	33	103	89	35.1	31.4	27.5	46.2	41.1	23.4	17.1	24	36.7	27	61	9.5	1294	no DR	no DR	rural	50-60	3	0	0	0	no DR	no DR	insulin	1	2	never	never	0
0	0	0	0	1	2	6	0	mild NPDR	moderate NPDR	1	1	0.4	0.5	150	100	141	52.2	31	84	79	38.3	32.5	29.3	50.4	43.9	20.1	14.7	22.5	32.9	26.3	62	10	1109	moderate NPDR	dr	rural	50-60	4	0	0	0	moderate NPDR	moderate NPDR	oral medication	1	1	1-3 monthly	never	0
1	1	1	1	0	1	6	0	severe NPDR	severe NPDR	4	4	0.5	0.5	140	80	159	60.5	35.5	82.5	88.5	17.1	12.3	10.9	16.2	15.6	32.5	27.3	37.8	49.8	23.9	41	9.5	1464	severe NPDR	dr	rural	40-50	2	0	1	1	VTDR	severe NPDR	insulin	1	2	1-3 monthly	never	1
0	0	0	0	1	2	6	0	no DR	no DR	1	1	0.5	0.5	135	100	152	49	30	77	75	32.3	25.8	22.8	43.3	35.7	23.3	18.2	27	34.9	21.2	49	4.5	1088	no DR	no DR	rural	50-60	12	2	0	0	no DR	no DR	oral medication	0	1	1-3 monthly	never	0
0	0	0	0	1	3	6	0	no DR	no DR	1	1	0.25	0.25	160	90	140	55.8	34.5	101.5	98.5	46.5	43.9	39.7	60	56.9	14.7	8.8	15.4	28.3	28.4	80	28	1117	no DR	no DR	rural	>70	5	0	0	0	no DR	no DR	oral medication	1	1	3-12 monthly	never	0
1	0	0	1	1	6	6	0	no DR	no DR	1	1	0.8	1	130	80	170	72.3	39	95.5	88	24.2	16.9	15.2	21.2	21.3	30.4	23.7	35.6	47.8	25	55	12	1626	no DR	no DR	rural	50-60	8	1	0	0	no DR	no DR	insulin	0	2	never	never	0
0	0	0	0	0	1	6	0	PDR	PDR	4	4	0.083	0.083	120	80	151	39.5	29.1	82.5	68.5	23.3	18.5	14.7	32.4	25.6	25.6	20.6	31.8	37.2	17.3	41	1.5	1966	PDR	dr	rural	50-60	2	0	1	1	VTDR	PDR	oral medication	0	1	1-3 monthly	never	0
0	0	0	0	0	2	6	0	no DR	no DR	1	1	0.4	0.2	140	80	160	90.1	44.2	111.3	111	30.7	22.6	21.4	25.2	26	28	20	33.4	45.4	35.2	73	28	1870	no DR	no DR	rural	60-70	4	0	0	0	no DR	no DR	oral medication	1	1	1-3 monthly	never	0
0	0	0	1	0	6	6	0	mild NPDR	moderate NPDR	1	1	0.25	0.167	130	90	149	49.6	36.3	81.5	79	30.3	25.7	21.9	39.3	32	24.1	18.1	27.8	37	22.3	63	6	1104	moderate NPDR	dr	rural	60-70	12	2	0	0	moderate NPDR	moderate NPDR	oral medication	0	1	never	never	0
0	0	0	0	1	2	6	0	no DR	ungradable	1	9	0.4	0	110	80	153	53.1	39	84	75	16.2	11.5	10.1	15.2	14.5	30.7	26.2	36.9	48.1	22.7	43	8.5	1335	no DR	no DR	rural	>70	11	2	0	0	no DR	no DR	oral medication	0	1	1-3 monthly	never	0
0	0	0	0	0	1	6	0	mild NPDR	mild NPDR	1	1	0.33	0.5	130	80	155	65.6	34	101	89	35	31.6	27.5	45.5	40.1	23.9	17.3	24.1	37.8	27.3	64	10	1336	mild NPDR	dr	rural	50-60	3	0	0	0	mild NPDR	mild NPDR	oral medication	0	1	1-3 monthly	never	0
0	0	0	0	1	2	6	0	moderate NPDR	moderate NPDR	1	1	0.1	0.05	140	90	156	66	35	104	88	38.2	33.1	29.6	49.2	42.5	22	15.5	21.7	35.2	27.1	74	11.5	1322	moderate NPDR	dr	rural	60-70	5	0	0	0	moderate NPDR	moderate NPDR	oral medication	1	1	1-3 monthly	never	0
0	0	0	0	0	2	6	0	no DR	no DR	1	1	0.8	0.67	180	90	157.5	60.3	35	88	77	31.1	27.5	23.5	40.9	35.1	25.5	19.1	27.1	38.9	24.3	57	7	1273	no DR	no DR	rural	50-60	10	1	0	0	no DR	no DR	oral medication	1	1	1-3 monthly	never	0
0	0	0	0	0	2	6	0	no DR	no DR	1	1	0.25	0.16	140	90	148	61.1	38	85	80	33.8	31.4	27	43.3	38.3	24.2	17.5	25.4	37.9	27.9	65	11.5	1272	no DR	no DR	rural	50-60	1	0	0	0	no DR	no DR	oral medication	1	1	1-3 monthly	never	0
1	0	0	0	1	2	6	0	no DR	no DR	1	1	0.28	0.28	100	60	148	44.7	30	77.5	68	29.3	23.8	20.4	40.6	34.2	24.3	19.6	29	35.9	20.4	36	3.5	1031	no DR	no DR	rural	<=40	8	1	0	0	no DR	no DR	insulin	0	2	1-3 monthly	never	0
0	0	0	0	0	2	6	0	no DR	no DR	1	1	0.5	0.3	130	80	163	66.9	38	90	89	30	27.6	23.1	39.9	35.3	27.2	20.4	27.7	41.3	25.2	50	6	1388	no DR	no DR	rural	40-50	3	0	0	0	no DR	no DR	oral medication	0	1	1-3 monthly	never	0
1	0	0	0	1	6	6	0	severe NPDR	very severe NPDR	1	4	0.3	0.2	130	80	156	55.4	34	84	80	22.8	15.7	13.8	20.3	20.3	28	22.3	35.3	45.5	22.8	51	9.5	1436	very severe NPDR	dr	rural	60-70	8	1	1	1	VTDR	severe NPDR	insulin	0	2	never	never	0
0	1	1	0	1	2	6	0	advance PDR	PDR	4	4	0	0.1	150	90	149	66.5	34	102.5	97	39.5	35.8	31.9	50	44.2	21.3	14.5	20.8	35.3	30	80	15	1522	advance PDR	dr	rural	>70	15	2	1	1	VTDR	6	oral medication	1	1	1-3 monthly	never	1
0	0	0	0	0	1	6	0	moderate NPDR	moderate NPDR	2	4	0.5	0.5	120	80	147	60.6	33.5	89	81	38	33.7	29.9	49.4	43.8	21.5	15.2	22.1	34.7	28	69	12	1239	moderate NPDR	dr	rural	50-60	0	0	1	1	VTDR	moderate NPDR	oral medication	0	1	1-3 monthly	never	0
0	0	0	0	1	2	6	0	no DR	no DR	1	1	0.5	0.2	150	100	147.5	62.7	31	86	81	39.8	35.1	31.6	52.2	46.7	20.5	14.5	20.7	34	28.8	70	13	1261	no DR	no DR	rural	60-70	1	0	0	0	no DR	no DR	oral medication	1	1	1-3 monthly	never	0
0	1	1	0	0	2	6	0	moderate NPDR	mild NPDR	4	1	0.1	0.2	160	90	159	66.5	34	100	90	31.2	29	24.5	41.3	36.9	26.4	19.6	26.8	40.6	26.3	52	7.5	1373	moderate NPDR	dr	rural	40-50	10	1	1	1	VTDR	moderate NPDR	oral medication	1	1	1-3 monthly	never	1
0	0	0	0	1	6	6	0	no DR	no DR	1	1	0.5	0.4	110	70	151	50.4	31.5	80	74	31.3	26	22.6	42.3	35.7	23.8	18.6	27.3	36.1	22.1	49	5	1113	no DR	no DR	rural	40-50	5	0	0	0	no DR	no DR	oral medication	0	1	never	never	0
0	0	0	0	1	2	6	0	moderate NPDR	moderate NPDR	1	1	0.2	0.4	130	80	168	60.1	37	86	73	25.7	17.2	15.1	22.7	22.9	28.6	21.9	35.4	46	21.3	51	7.5	1417	moderate NPDR	dr	rural	60-70	3	0	0	0	moderate NPDR	moderate NPDR	oral medication	0	1	1-3 monthly	never	0
0	0	0	0	0	1	6	0	ungradable	ungradable	1	1	0.16	0.06	130	80	152.5	61.3	35	96	83	33.4	30.1	26	43.1	37.4	24.4	17.8	25.6	38.1	26.4	64	9.5	1277			rural	50-60	1	0		0			oral medication	0	1	1-3 monthly	never	0
1	0	0	0	1	2	6	0	high risk PDR	PDR	1	1	0.003	0.2	110	80	154	54.8	33	95	80	31.2	26.7	22.9	40.1	32.8	24.7	18.3	27.4	37.9	23.1	66	6.5	1851	high risk PDR	dr	rural	>70	12	2	1	0	VTDR	5	insulin	0	2	1-3 monthly	never	0
0	0	0	0	1	2	6	0	no DR	no DR	1	1	1	1	120	80	164	73.6	38.5	96	90	23.7	16.9	15.5	21.2	21.3	30.8	24.1	36.2	48.2	27.4	52	14	1651	no DR	no DR	rural	40-50	3	0	0	0	no DR	no DR	oral medication	0	1	1-3 monthly	never	0
0	0	0	0	1	1	6	1	no DR	no DR	1	1	0.8	0.8	130	80	159	61.8	35.5	90.8	87.5	35.1	29.6	26.3	47	40.8	23.4	17.5	24.3	35.9	24.4	56	7	1275	no DR	no DR	rural	40-50	0	0	0	0	no DR	no DR	oral medication	0	1	1-3 monthly	never	0
0	0	0	0	1	1	6	0	no DR	no DR	1	1	0.5	0.33	120	80	161	64.5	39	90	87	21.6	15.3	13.7	18.2	18.2	29.8	23.9	35.4	47.2	24.9	57	12.6	1504	no DR	no DR	rural	60-70	1	0	0	0	no DR	no DR	oral medication	0	1	1-3 monthly	never	0
0	0	0	0	1	2	6	0	no DR	no DR	1	1	0.5	0.2	140	90	158	67.9	35	90	87	35.6	31.9	27.9	47.2	42.2	23.6	17.2	23.3	37.2	27.2	59	9.5	1367	no DR	no DR	rural	40-50	1	0	0	0	no DR	no DR	oral medication	1	1	1-3 monthly	never	0
0	0	0	0	1	2	6	0	no DR	no DR	1	1	1	1	120	80	144	35.3	31	60	65	23.9	18.6	15	344	281	25.2	212	322	35.4	17	22	1.5	898	no DR	no DR	rural	<=40	2	0	0	0	no DR	no DR	oral medication	0	1	1-3 monthly	never	0
0	0	0	0	0	2	6	0	very severe NPDR	severe NPDR	1	1	0.25	0.5	150	100	141	62.9	34.5	92	85	38.3	36.4	31.9	49.2	45.3	21.2	14.8	21.5	35.4	31.6	72	16.5	1722	very severe NPDR	dr	rural	60-70	2	0	1	0	VTDR	severe NPDR	oral medication	1	1	1-3 monthly	never	0
0	0	0	0	1	1	6	0	high risk PDR	severe NPDR	1	1	0.3	0.5	170	90	146.5	54.9	33.2	84.5	80.8	32.5	29.1	25	42.2	36.4	23.7	17.6	26.1	37.2	25.6	62	9	1778	high risk PDR	dr	rural	50-60	0	0	1	0	VTDR	5	oral medication	1	1	1-3 monthly	never	0
0	0	0	0	0	2	6	0	very severe NPDR	severe NPDR	1	1	0.4	0.4	130	80	156	54.8	33	96	87	29.6	25.5	21.6	39.2	32.8	25.5	19.5	28.3	38.5	22.5	56	5.5	1912	very severe NPDR	dr	rural	50-60	5	0	1	0	VTDR	severe NPDR	oral medication	0	1	1-3 monthly	never	0
0	0	1	0	0	1	6	0	no DR	mild NPDR	1	1	0.2	0.2	130	70	152	43.7	31	77	74.5	28.6	22.4	19.2	38.3	30.1	24	18.8	29	35.1	18.9	49	3	1161	mild NPDR	dr	rural	60-70	3	0	0	0	mild NPDR	mild NPDR	oral medication	0	1	1-3 monthly	never	1
0	0	0	0	0	2	6	0	no DR	no DR	1	1	0.5	0.8	110	70	167	69.6	35	92.5	87	28.9	19.8	17.8	26.5	26.9	28	20.5	34.8	45.5	24.9	57	12	1554	no DR	no DR	rural	50-60	7	1	0	0	no DR	no DR	oral medication	0	1	1-3 monthly	never	0
0	0	0	0	1	1	6	0	moderate NPDR	moderate NPDR	4	4	0.1	0.1	160	80	151	49.5	31	76	73	27.9	24	20	38.6	33.5	25.5	20.3	29.4	37.4	21.7	40	4.5	1311	moderate NPDR	dr	rural	40-50	7	1	1	1	VTDR	moderate NPDR	oral medication	1	1	1-3 monthly	never	0
0	0	0	0	1	2	6	0	moderate NPDR	severe NPDR	3	3	0.25	0.25	110	70	154	63.4	34	88	82	33.8	30.7	26.5	44.3	39.3	24.3	17.8	25	38.3	26.8	60	8.5	1309	severe NPDR	dr	rural	50-60	4	0	1	0	VTDR	severe NPDR	oral medication	0	1	1-3 monthly	never	0
0	0	0	0	1	2	6	0	high risk PDR	severe NPDR	1	1	0.2	0.15	130	70	151	85.2	41	118	104	41	40	36.5	50.4	47.7	23.2	14.5	19	38.4	37.4	80	24	1606	high risk PDR	dr	rural	60-70	11	2	1	0	VTDR	5	oral medication	0	1	1-3 monthly	never	0
0	0	0	0	1	2	6	0	severe NPDR	severe NPDR	2	4	0.28	0.28	140	90	151	53.5	30	95	85	36.2	29.4	26.5	47.7	40	21.8	16.4	24.2	34.3	23.5	59	6.5	1411	severe NPDR	dr	rural	50-60	9	1	1	1	VTDR	severe NPDR	oral medication	1	1	1-3 monthly	never	0
1	0	0	0	1	3	6	0	severe NPDR	severe NPDR	4	4	0.05	0.1	140	80	152.5	41.2	29	77.5	70	28.2	21.3	18.4	38.1	29.5	24	19.1	29.5	34.3	17.7	43	2	1789	severe NPDR	dr	rural	50-60	3	0	1	1	VTDR	severe NPDR	insulin	1	2	3-12 monthly	never	0
0	0	0	0	1	6	6	0	severe NPDR	severe NPDR	4	4			120	80	147	43.4	37	66	70	25.2	21.5	17.4	35.1	29.6	25.5	20.5	30.3	37.7	20.1	40	3.5	1623	severe NPDR	dr	rural	40-50	5	0	1	1	VTDR	severe NPDR	diet only	0	0	never	never	0
1	0	0	0	0	2	6	1	no DR	no DR	1	1	0.67	0.8	120	80	169.5	71	38	98	87	26	17.9	16.1	25.4	25.4	30.8	23.4	37.2	48.2	24.7	43	9.5	1603	no DR	no DR	rural	<=40	2	0	0	0	no DR	no DR	insulin	0	2	1-3 monthly	never	0
0	0	0	1	1	1	6	0	ungradable	ungradable	9	9	0.003	0	140	90	162.5	56.1	35	83	73	25.9	22.7	18.4	34.1	27.9	28.6	21.7	31.6	41.8	21.2	56	4	1235			rural	60-70	36	4					oral medication	1	1	1-3 monthly	never	0
0	0	0	0	0	2	6	0	severe NPDR	severe NPDR	4	4	0.5	0.5	160	90	141	45.2	31	80	73	29.6	25.6	21.6	39.2	33	23.2	17.8	27.7	36.3	22.7	55	6	1634	severe NPDR	dr	rural	50-60	7	1	1	1	VTDR	severe NPDR	oral medication	1	1	1-3 monthly	never	0
0	0	0	0	1	1	6	0	mild NPDR	moderate NPDR	1	3	0.3	0.4	130	80	142	50.7	36	89	71	35.4	30.3	26.8	46.1	39.3	21.1	15.6	24.1	33.8	25.1	64	9	1097	moderate NPDR	dr	rural	60-70	35	4	0	0	moderate NPDR	moderate NPDR	oral medication	0	1	1-3 monthly	never	0
0	0	0	0	1	2	6	0	ungradable	ungradable	9	9	0.083	0.083	130	80	142	45.2	31.5	88	82	33.8	27.5	24.4	44.2	36.1	21.2	16	25.3	33.5	22.4	58	6	1019			rural	60-70	6	1					oral medication	0	1	1-3 monthly	never	0
0	0	0	0	0	1	6	1	no DR	ungradable	1	9	0.083	0.003	160	80	147	51.9	34	87	81	36	24	21.4	30.7	32	20.9	13.1	30.1	38.6	24	67	13.5	1231	no DR	no DR	rural	>70	7	1	0	0	no DR	no DR	oral medication	1	1	1-3 monthly	never	0
0	1	1	0	0	2	6	0	no DR	no DR	1	1	0.4	0.28	120	70	145	40.4	29	80	76	29	22.8	19.6	38.4	30.1	22.8	17.7	28.2	34.7	19.2	51	3	961	no DR	no DR	rural	60-70	5	0	0	0	no DR	no DR	oral medication	0	1	1-3 monthly	never	1
0	0	0	1	0	2	6	1	PDR	PDR	0	0	0.3	0.3	150	90	162	62.2	37	85	83	25.3	17.3	15.4	22.7	22.8	28.4	21.9	35.4	45.9	23.7	53	10.5	1450	PDR	dr	rural	50-60	7	1	1	0	VTDR	PDR	oral medication	1	1	1-3 monthly	never	0
0	0	1	0	1	2	6	1	advance PDR	advance PDR	9	9	0.1	0.1	150	90	168	57.5	35	78.5	77	24.6	16.4	14.2	21.6	21.7	29	22.5	35.5	46.4	20.4	48	6.5	1830	advance PDR	dr	rural	60-70	13	2	1		VTDR	6	oral medication	1	1	1-3 monthly	never	1
0	0	1	1	1	2	3	0	PDR	high risk PDR	4	9	0.033	0	130	90	154	56.7	41	88	85	26.4	18.1	16.1	22.8	23.2	25.9	19.6	34	43.4	23.9	60	11.5	1848	high risk PDR	dr	rural	60-70	12	2	1	1	VTDR	5	oral medication	0	1	1-3 monthly	1-3 monthly	1
0	0	0	0	0	2	6	0	PDR	high risk PDR	4	4	0.25	0.25	150	90	141	44.6	32	83	70	29.1	25.1	21.2	39.8	34.5	23.6	18.6	28.3	36.3	22.4	43	5	1628	high risk PDR	dr	rural	40-50	1	0	1	1	VTDR	5	oral medication	1	1	1-3 monthly	never	0
0	0	0	0	0	2	6	0	no DR	no DR	1	1	0.5	0.67	150	80	159.5	73.8	32.5	100	92	36.2	33.5	29.2	46.8	42.1	24.2	17	22.6	38.4	29	65	11.5	1458	no DR	no DR	rural	50-60	8	1	0	0	no DR	no DR	oral medication	1	1	1-3 monthly	never	0
1	1	0	0	1	2	6	0	no DR	no DR	1	1	0.3	0.1	170	120	158.5	69	37	96	93	37	32.8	29	48.5	43	23	16.4	22.2	36.6	27.5	66	10	1376	no DR	no DR	rural	50-60	5	0	0	0	no DR	no DR	insulin	1	2	1-3 monthly	never	1
0	0	0	0	1	2	6	0	no DR	no DR	1	1	0.67	0.67	130	80	155	57.9	35	91	83	31.3	27.5	23.5	42.2	37	24.9	19.1	26.9	38	24.1	49	17.9	1233	no DR	no DR	rural	40-50	1	0	0	0	no DR	no DR	oral medication	0	1	1-3 monthly	never	0
0	0	0	0	0	6	6	0	no DR	no DR	1	1	0.4	0.1	120	80	159	53.4	33	87	77	27.1	23.2	19.2	36.4	30.2	26.8	20.7	30.1	36.5	21.1	52	5.5	1181	no DR	no DR	rural	50-60	1	0	0	0	no DR	no DR	diet only	0	0	never	never	0
0	0	0	0	1	1	6	0	mild NPDR	no DR	1	1	0.1	0.1	170	80	154.5	53.2	32	94	88	35.7	28.3	25.7	46.3	37.4	21.9	16.3	24.5	33.7	22.3	66	6.5	1138	mild NPDR	dr	rural	60-70	14	2	0	0	mild NPDR	mild NPDR	oral medication	1	1	1-3 monthly	never	0
1	0	1	0	1	2	6	0	severe NPDR	severe NPDR	1	1	1	1	130	80	164.5	75.4	41	102	96	26.3	18.6	17.1	22	22.4	28.9	21.9	34.9	46.3	27.9	65	16.5	1660	severe NPDR	dr	rural	60-70	17	3	1	0	VTDR	severe NPDR	insulin	0	2	1-3 monthly	never	1
0	0	0	0	1	6	6	0	mild NPDR	mild NPDR	1	1	0.28	0.5	110	70	152.5	59.4	31	82	76	36.5	31.1	27.7	47.4	40.5	22.2	16.1	23.4	35.3	25.5	67	9	1229	mild NPDR	dr	rural	60-70	13	2	0	0	mild NPDR	mild NPDR	oral medication	0	1	never	never	0
1	0	0	0	1	2	5	0	mild NPDR	mild NPDR	1	1	0.33	0.25	120	70	165	58.3	34	92.5	82	24.3	16.4	14.3	21.3	21.4	28.6	22.2	35.5	46	21.4	51	8	1391	mild NPDR	dr	rural	60-70	17	3	0	0	mild NPDR	mild NPDR	insulin	0	2	1-3 monthly	3-12 monthly	0
1	0	0	0	1	1	6	0	no DR	no DR	1	1	0.5	0.8	100	80	154	36.6	29	67	61	18.2	14.7	10.4	28.9	24.6	28.8	25	36.2	39.1	15.4	18	0.5	937	no DR	no DR	rural	<=40	3	0	0	0	no DR	no DR	insulin	0	2	1-3 monthly	never	0
0	0	1	0	0	2	6	0	no DR	mild NPDR	1	1	0.05	0.033	160	90	152.5	58.4	34.5	97	86	32.6	28.9	24.9	42.3	36.2	24.3	17.9	26.1	37.8	25.1	63	8	1234	mild NPDR	dr	rural	60-70	5	0	0	0	mild NPDR	mild NPDR	oral medication	1	1	1-3 monthly	never	1
0	0	0	0	0	6	6	0	no DR	no DR	1	1	0.25	0.5	120	80	160	56.9	33	84	78.5	26.5	17.8	15.7	21.3	22.3	25.8	19.5	33.3	43.3	22.2	63	10	1350	no DR	no DR	rural	>70	14	2	0	0	no DR	no DR	oral medication	0	1	never	never	0
0	1	1	0	1	2	6	0	very severe NPDR	PDR	4	4	0.2	0.4	150	90	148	59.6	34	99	87	38.4	33.3	29.8	49.7	43.1	21	14.9	21.9	34.2	27.2	71	11.5	1722	PDR	dr	rural	60-70	11	2	1	1	VTDR	PDR	oral medication	1	1	1-3 monthly	never	1
0	0	0	0	0	2	6	0	no DR	no DR	1	1	0.5	0.67	120	80	161	58.8	36.5	86.5	89.5	24.9	16.9	14.9	22.6	22.7	28.6	22.1	35.9	46	22.7	49	9	1398	no DR	no DR	rural	50-60	9	1	0	0	no DR	no DR	oral medication	0	1	1-3 monthly	never	0
1	0	1	1	1	1	6	0	moderate NPDR	moderate NPDR	4	4	0.15	0.2	120	80	176	74.5	43	98	95	23.8	16.5	14.7	20.9	21	31.1	24.3	36.4	48.5	24.1	53	10.5	1667	moderate NPDR	dr	rural	50-60	10	1	1	1	VTDR	moderate NPDR	insulin	0	2	1-3 monthly	never	1
0	0	0	0	0	2	6	0	no DR	no DR	1	1	0.3	0.4	140	80	157	64.8	36	87.5	85.6	20	14.5	13.2	17.7	17.4	31.1	25.4	36.3	48.4	26.3	51	13.5	1520	no DR	no DR	rural	50-60	2	0	0	0	no DR	no DR	oral medication	1	1	1-3 monthly	never	0
0	0	0	0	1	2	6	0	high risk PDR	PDR	1	1	0.001	0.1	140	90	151	45.6	31	83	74	23	20.3	15.8	31.8	26.7	27.4	21.8	32.5	40.9	20	45	2.5	1690	high risk PDR	dr	rural	50-60	9	1	1	0	VTDR	5	oral medication	1	1	1-3 monthly	never	0
0	0	0	0	1	2	6	1	no DR	no DR	1	1	0.285	0.285	135	80	160	68	36.2	91	88.3	26	18.2	16.5	23.2	23.4	28.3	21.6	34.8	45.8	26.3	58	14	1530	no DR	no DR	rural	50-60	9	1	0	0	no DR	no DR	oral medication	0	1	1-3 monthly	never	0
1	0	0	0	1	1	6	0	no DR	no DR	1	1	1	1	150	90	150	58.3	33	86	78	30.3	28.3	23.6	41	37.4	25.5	19.6	27.5	39.1	25.9	45	7	1244	no DR	no DR	rural	<=40	4	0	0	0	no DR	no DR	insulin	1	2	1-3 monthly	never	0
0	0	0	0	1	2	6	0	no DR	mild NPDR	1	1	1	0.67	120	90	168	66.4	35.5	92.5	79.5	19.1	13.5	12	17.4	17.1	32.7	26.8	37.8	50	23.5	44	9	1558	mild NPDR	dr	rural	40-50	5	0	0	0	mild NPDR	mild NPDR	oral medication	0	1	1-3 monthly	never	0
0	0	0	0	1	2	6	0	no DR	no DR	1	1	0.1	0.067	140	90	155	63.6	34	90	87	30.7	28.4	24.2	41.3	37.8	26.1	19.8	27.1	40.1	26.5	46	7	1328	no DR	no DR	rural	<=40	0	0	0	0	no DR	no DR	oral medication	1	1	1-3 monthly	never	0
0	0	0	0	1	2	6	1	mild NPDR	mild NPDR	1	1	0.5	0.8	100	70	151	47.2	32	93	83	36.3	27.5	25.3	46.9	36.6	21	15.7	24.6	32.4	20.7	63	5	1043	mild NPDR	dr	rural	>70	12	2	0	0	mild NPDR	mild NPDR	oral medication	0	1	1-3 monthly	never	0
0	0	0	0	1	2	6	0	moderate NPDR	moderate NPDR	4	4	0.06	0.1	110	70	164	67.3	37	94	91	24.7	17.2	15.4	20.8	21	28.6	22.2	34.7	46	25	62	13.5	1534	moderate NPDR	dr	rural	60-70	15	2	1	1	VTDR	moderate NPDR	oral medication	0	1	1-3 monthly	never	0
1	1	1	0	0	2	6	0	ungradable	ungradable	9	9	0.067	0.083	140	90	162	69	37.5	99	94	35	23.8	21.4	31.5	32.5	24.3	15.9	32.4	41.9	26.2	69	16	1504			rural	>70	15	2					insulin	1	2	1-3 monthly	never	1
0	0	0	0	0	2	6	0	mild NPDR	moderate NPDR	1	1	0.85	0.85	140	90	166	59.9	35	87	79	23.3	15.8	13.8	20.9	20.9	29.7	23.4	36.2	47.1	21.7	47	8	1425	moderate NPDR	dr	rural	50-60	4	0	0	0	moderate NPDR	moderate NPDR	oral medication	1	1	1-3 monthly	never	0
0	0	0	0	1	2	6	0	moderate NPDR	moderate NPDR	3	3	0.5	0.3	140	90	151	40.6	31.5	69	83.5	30.9	27.7	20.2	40.7	30.7	22.6	17.8	28	33	17.8	48	2.5	1960	moderate NPDR	dr	rural	60-70	8	1	0	0	moderate NPDR	moderate NPDR	oral medication	1	1	1-3 monthly	never	0
0	0	0	0	1	2	6	1	no DR	no DR	1	1	0.67	0.67	110	70	139	39	35	76	83	26.5	22.2	18.3	36.6	30.7	23.5	18.8	24.4	35.2	20.2	40	3.5	946	no DR	no DR	rural	40-50	12	2	0	0	no DR	no DR	oral medication	0	1	1-3 monthly	never	0
0	0	0	0	1	2	6	0	no DR	no DR	1	1	0.28	0.5	160	100	160	58.6	32	82	77	31.9	26.9	23.3	42.9	36.6	24.8	18.9	26.6	37.1	22.9	52	5.5	1241	no DR	no DR	rural	40-50	5	0	0	0	no DR	no DR	oral medication	1	1	1-3 monthly	never	0
0	0	0	0	1	2	6	0	no DR	no DR	1	1	0.3	0.15	120	80	166.5	78.5	35	101	91	37.6	33.7	29.8	49.4	44.4	23.5	16.4	20.8	37.2	28.3	66	10.5	1519	no DR	no DR	rural	50-60	4	0	0	0	no DR	no DR	oral medication	0	1	1-3 monthly	never	0
0	0	0	0	1	2	6	0	no DR	no DR	1	1	0.5	0.67	120	80	152		32	88.5	75.5			0	0	0	29.3	0	0	0				1104	no DR	no DR	rural	50-60	1	0	0	0	no DR	no DR	oral medication	0	1	1-3 monthly	never	0
0	1	0	0	0	3	6	0	high risk PDR	advance PDR	4	4	0.003	0.2	150	90	143	63.1	33	90	88	39.6	36.5	32.4	50.4	45.2	20.6	14	20.7	34.8	30.9	78	16	1826	advance PDR	dr	rural	60-70	11	2	1	1	VTDR	6	oral medication	1	1	3-12 monthly	never	1
0	0	0	0	0	2	6	0	PDR	PDR	4	4	0.25	0.16	100	70	148	41.2	31	73	69	22.7	19.3	15	32.5	27.4	26.4	21.6	32.3	39.2	18.8	34	2	1996	PDR	dr	rural	40-50	4	0	1	1	VTDR	PDR	oral medication	0	1	1-3 monthly	never	0
0	0	1	1	1	1	6	0	advance PDR	advance PDR	4	4	0	0.05	130	80	166	71	38.5	88	84.5			0	0	0	0	0	0	0	25.7657			1622	advance PDR	dr	rural	40-50	11	2	1	1	VTDR	6	oral medication	0	1	1-3 monthly	never	1
0	0	0	0	1	2	6	0	no DR	no DR	1	1	0.3	0.4	130	80	143	59.5	31	91	81	38.3	34.6	30.6	50.4	45.8	20.8	15	21.8	34.2	29.1	64	13	1220	no DR	no DR	rural	50-60	2	0	0	0	no DR	no DR	oral medication	0	1	1-3 monthly	never	0
1	0	0	0	1	2	6	0	no DR	no DR	1	1	0.2	0.15	180	70	145	51.8	33	93	86	31.7	28	24	40.5	33.9	23.7	17.5	26.9	37.4	24.6	67	8	1133	no DR	no DR	rural	60-70	1	0	0	0	no DR	no DR	insulin	1	2	1-3 monthly	never	0
0	0	0	0	0	1	6	0	moderate NPDR	severe NPDR	1	1	0.2	0.2	160	90	141	37.2	30	77	68	24.7	20.3	16.4	34.5	28.3	24.1	19.4	30.4	35.7	18.7	37	2.5	1922	severe NPDR	dr	rural	60-70	4	0	1	0	VTDR	severe NPDR	oral medication	1	1	1-3 monthly	never	0
0	0	0	0	0	2	6	0	no DR	no DR	1	1	0.1	0.1	110	80	150	50.9	34	82	94	33.3	27.4	24.1	43.9	36.4	22.8	17.3	25.9	35.1	22.6	58	6	1112	no DR	no DR	rural	50-60	0	0	0	0	no DR	no DR	oral medication	0	1	1-3 monthly	never	0
1	0	0	0	1	2	6	1	no DR	no DR	1	1	0.1	0.1	130	90	148	56.2	35	97	83	36.3	31.1	27.6	47.1	40.2	21.7	15.9	23.6	34.8	25.7	67	9.5	1180	no DR	no DR	rural	60-70	6	1	0	0	no DR	no DR	insulin	0	2	1-3 monthly	never	0
							0	no DR	no DR	1	1	1	1	130	80	156	59.2	32	90	83.5	35.9	29.9	26.7	48.2	41.8	22.8	17.2	24.1	35.2	24.3	55	7	1231	no DR	no DR	rural	50-60	8	1	0	0	no DR	no DR		0
0	0	0	0	1	1	6	0	moderate NPDR	mild NPDR	3	2	0.5	0.5	150	80	160	58.3	33	85	93	31.9	26.8	23.3	42.5	35.9	24.7	18.8	26.6	37.2	22.8	55	5.5	1237	moderate NPDR	dr	rural	50-60	0	0	0	0	moderate NPDR	moderate NPDR	oral medication	1	1	1-3 monthly	never	0
1	0	0	0	1	2	3	0	severe NPDR	severe NPDR	4	4	0.3	0.3	160	90	149	57.7	32	97	91	33	29.7	25.6	43.5	38.3	23.8	17.8	25.7	37.5	26	58	8.5	1220	severe NPDR	dr	rural	50-60	4	0	1	1	VTDR	severe NPDR	insulin	1	2	1-3 monthly	1-3 monthly	0
0	0	0	0	1	6	6	0	no DR	no DR	1	1			140	90	163	104.2	41	117	110	35.4	26.1	25	32.9	33.8	26.3	17.4	32.2	43.8	39.2	70	30	2056	no DR	no DR	rural	40-50	0	0	0	0	no DR	no DR	diet only	1	0	never	never	0
0	0	0	0	1	6	6	0	no DR	no DR	1	1	0.3	0.1	140	80	148	40.2	31	81	72.3	35.1	25.2	23.4	45.1	33.4	20.7	15.7	25.8	31.2	18.4	54	3	941	no DR	no DR	rural	60-70	5	0	0	0	no DR	no DR	oral medication	1	1	never	never	0
0	0	1	0	1	3	6	0	moderate NPDR	moderate NPDR	4	2	0.2	0.286	140	80	150	60	36	99	82	34	30.7	26.6	43.5	37.4	23.8	17.2	25.2	37.8	26.7	68	10	1253	moderate NPDR	dr	rural	60-70	11	2	1	1	VTDR	moderate NPDR	oral medication	1	1	3-12 monthly	never	1
1	0	0	0	0	2	6	0	severe NPDR	severe NPDR	4	1	0.5	0.4	150	90	151	54.5	38	92	82	33.3	28.3	24.8	44.4	38.2	23.3	17.8	25.8	35.7	23.9	54	7	1619	severe NPDR	dr	rural	50-60	3	0	1	1	VTDR	severe NPDR	insulin	1	2	1-3 monthly	never	0
0	1	1	0	0	2	6	0	severe NPDR	severe NPDR	4	4	0.25	0.25	160	90	140	61.9	35	104	95	40.2	37.3	33.1	52.6	48.9	19.9	13.8	20.1	33.6	31.6	70	16.5	1245	severe NPDR	dr	rural	50-60	3	0	1	1	VTDR	severe NPDR	oral medication	1	1	1-3 monthly	never	1
0	0	0	1	1	6	6	0	no DR	no DR	1	1	0.285	0.2	120	80	163	76.6	42	103	94	32.4	22.6	20.7	31	31.6	26.8	18.6	34	44.3	28.8	60	17	1647	no DR	no DR	rural	40-50	17	3	0	0	no DR	no DR	diet only	0	0	never	never	0
0	0	0	0	1	2	6	0	high risk PDR	high risk PDR	9	9	0.03	0.016	170	80	152	72.4	39	110	98	39.7	36.9	32.6	51.3	47.2	21.7	14.9	20	35.5	31.3	73	16	1411	high risk PDR	dr	rural	50-60	4	0	1		VTDR	5	oral medication	1	1	1-3 monthly	never	0
0	0	0	0	1	2	6	0	no DR	no DR	1	1	0.2	0.28	110	80	149	50.7	35.6	91	77	29.4	25.9	21.8	38.6	32.6	25	19.1	28.4	38.9	23.2	57	5.5	1140	no DR	no DR	rural	60-70	2	0	0	0	no DR	no DR	oral medication	0	1	1-3 monthly	never	0
0	0	0	0	1	2	6	0	no DR	no DR	1	1	0.016	0.67	100	70	155	52.1	35	77	77	14.6	10.4	9	14.3	13.5	31.8	27.5	38.2	49.2	21.7	38	7	1327	no DR	no DR	rural	40-50	4	0	0	0	no DR	no DR	oral medication	0	1	1-3 monthly	never	0
0	0	0	0	0	2	6	0	no DR	no DR	1	1	0.02	0.02	110	80	169	59	37	87.5	82	28.5	18.7	16.2	25.2	25.7	28.5	21	25.2	25.7	19.6	44	5	1344	no DR	no DR	rural	50-60	1	0	0	0	no DR	no DR	oral medication	0	1	1-3 monthly	never	0
0	0	0	1	1	6	6	0	no DR	no DR	1	1	0.1	0.1	120	80	160	50.3	33	78.5	76	18.8	12.7	10.8	16.8	16.4	29.7	27.7	36.6	47.1	19.6	42	5	1280	no DR	no DR	rural	60-70	8	1	0	0	no DR	no DR	oral medication	0	1	never	never	0
1	0	1	0	1	2	2	0	moderate NPDR	moderate NPDR	1	1	0.3	0.2	120	80	155	58.8	33	91	80	32.3	28.2	24.3	41.6	34.9	24.7	18.2	26.5	38.5	24.5	65	7	1243	moderate NPDR	dr	rural	60-70	40	4	0	0	moderate NPDR	moderate NPDR	insulin	0	2	1-3 monthly	1-3 monthly	1
0	0	0	0	1	2	6	0	no DR	no DR	1	1	0.4	0.4	160	70	155	56.5	34	88	82	34.6	28.7	25.5	45.1	37.5	22.9	16.9	24.8	35.6	23.5	65	7	1194	no DR	no DR	rural	60-70	9	1	0	0	no DR	no DR	oral medication	1	1	1-3 monthly	never	0
0	0	0	0	0	2	6	0	no DR	no DR	1	1	0.1	0.1	130	80	142	47.1	34	93	79			0	0	0	29.3	0	0	0	23.3585			1107	no DR	no DR	rural	>70	16	3	0	0	no DR	no DR	oral medication	0	1	1-3 monthly	never	0
0	0	0	0	1	2	6	0	no DR	no DR	1	1	0.5	0.5	140	90	152.5	66.3	34	93	83	36.9	33.4	29.4	48.1	43.2	22.7	16.2	22.5	36.6	28.5	65	11.5	1334	no DR	no DR	rural	50-60	2	0	0	0	no DR	no DR	oral medication	1	1	1-3 monthly	never	0
0	0	0	0	0	2	6	0	no DR	no DR	1	1	0.67	0.5	110	80	146	50.2	31	90	82	31.7	27.3	23.5	40.8	33.7	23.3	17.3	26.7	36.7	23.6	65	7	1107	no DR	no DR	rural	60-70	12	2	0	0	no DR	no DR	oral medication	0	1	1-3 monthly	never	0
0	0	0	0	1	2	6	1	no DR	no DR	1	1	0.67	0.5																					no DR	no DR	rural	50-60	5	0	0	0	no DR	no DR	oral medication		1	1-3 monthly	never	0
0	1	1	0	0	2	6	0	PDR	PDR	4	4	0.1	0.083	160	100	157	57.6	34	89	85	38	30.2	27.7	49.8	41.3	21.5	15.8	23	33.6	23.4	66	7	1196	PDR	dr	rural	60-70	11	2	1	1	VTDR	PDR	oral medication	1	1	1-3 monthly	never	1
0	0	0	0	1	1	6	0	moderate NPDR	moderate NPDR	1	1	0.4	0.4	120	80	154	73.1	34	109	96	39.8	36.6	32.5	51.9	47.6	21.7	15	19.8	35.7	30.8	71	14.5	1421	moderate NPDR	dr	rural	50-60	1	0	0	0	moderate NPDR	moderate NPDR	oral medication	0	1	1-3 monthly	never	0
1	0	1	0	1	2	6	0	no DR	no DR	1	1	1	0.67	160	100	156	57.9	34	84	81	24.1	16.6	14.8	22.2	22.2	28.5	22.3	35.6	45.9	23.8	48	10.5	1385	no DR	no DR	rural	50-60	0	0	0	0	no DR	no DR	insulin	1	2	1-3 monthly	never	1
0	0	0	0	1	2	6	0	severe NPDR	moderate NPDR	4	4	0.15	0.017	110	70	150.5	50.8	30	79	71	30	25.6	21.8	41.2	35.8	24.6	19.5	28.2	37.2	22.4	42	4.5	1415	severe NPDR	dr	rural	<=40	4	0	1	1	VTDR	severe NPDR	oral medication	0	1	1-3 monthly	never	0
0	0	0	0	1	2	6	0	mild NPDR	mild NPDR	1	1	0.3	0.2	160	90	152.5	78.9	36.2	107.2	104	39.8	38.8	33.9	50	46.4	22.8	14.9	19.8	37.7	33.9	78	18	1514	mild NPDR	dr	rural	60-70	1	0	0	0	mild NPDR	mild NPDR	oral medication	1	1	1-3 monthly	never	0
0	0	0	0	0	2	6	0	no DR	no DR	1	1	0.5	0.2	160	90	160	53.4	32.2	84	74.2	26.5	22.7	18.6	35.6	29.4	27.2	21.1	30.6	40	20.9	51	4	1184	no DR	no DR	rural	60-70	6	1	0	0	no DR	no DR	oral medication	1	1	1-3 monthly	never	0
0	0	0	0	1	1	6	0	no DR	no DR	1	1	0.25	0.16	160	90	154	65	34	108	96	35.6	32	28	45.1	38.8	23.7	16.8	24	37.8	27.4	73	11	1324	no DR	no DR	rural	60-70	1	0	0	0	no DR	no DR	oral medication	1	1	1-3 monthly	never	0
0	0	0	0	1	2	6	0	no DR	no DR	1	1	0.3	0.4	130	80	145	55.2	31	92	86	34.3	30.5	26.6	43.9	37.6	22.7	16.4	24.9	36.2	26.3	68	10	1174	no DR	no DR	rural	60-70	10	1	0	0	no DR	no DR	oral medication	0	1	1-3 monthly	never	0
0	0	0	1	1	6	6	0	no DR	no DR	1	1	0.1	0.2	195	120	164	80	40	106	95	30.6	21.6	19.9	27.3	27.9	27.2	19.4	33.4	44.7	29.7	66	19.5	1708	no DR	no DR	rural	60-70	3	0	0	0	no DR	no DR	oral medication	1	1	never	never	0
0	0	0	0	0	2	6	0	no DR	no DR	1	1	0.5	0.67	140	80	148.5	50.5	32	79.5	75.5	32	26.9	23.4	43	36.7	23.4	18.1	26.7	35.6	22.9	50	6	1111	no DR	no DR	rural	40-50	0	0	0	0	no DR	no DR	oral medication	1	1	1-3 monthly	never	0
0	0	0	0	0	6	6	0	no DR	no DR	1	1	0.4	0.2	120	80	155	59.8	35.8	88	82	38	31.4	28.4	50.4	43.4	21.7	16.1	22.7	34.2	24.9	62	8	1229	no DR	no DR	rural	50-60	2	0	0	0	no DR	no DR	oral medication	0	1	never	never	0
0	0	0	0	0	2	6	0	no DR	no DR	1	1	0.1	0.1	110	80	172.5	62.3	33.4	78	77.2	17.2	11.9	10.2	16.1	15.5	33.4	28	38.6	50.7	20.9	38	6	1499	no DR	no DR	rural	50-60	1	0	0	0	no DR	no DR	oral medication	0	1	1-3 monthly	never	0
0	0	1	0	1	2	6	0	no DR	no DR	1	1	0.4	0.3	160	90	151	59.1	33	87.5	85	35.8	31	27.4	46.9	40.7	22.5	16.5	23.8	35.6	25.9	63	9	1228	no DR	no DR	rural	50-60	3	0	0	0	no DR	no DR	oral medication	1	1	1-3 monthly	never	1
0	0	0	0	1	2	6	0	no DR	no DR	1	1	0.3	0.5	130	80	161	64.9	35.5	94	86	25.3	17.5	15.8	22.4	22.6	28.4	21.9	34.9	45.9	25	56	12.5	1493	no DR	no DR	rural	60-70	11	2	0	0	no DR	no DR	oral medication	0	1	1-3 monthly	never	0
0	0	0	0	1	6	6	1	no DR	no DR	1	1	0.4	0.4	120	80	162	58.1	34	92	83	34	27.4	24.4	45.2	37.4	23.6	17.8	25.4	35.7	22.1	58	5.5	1223	no DR	no DR	rural	50-60	7	1	0	0	no DR	no DR	oral medication	0	1	never	never	0
0	0	0	1	0	2	6	1	mild NPDR	mild NPDR	1	1	0.067	0.15	115	80	152	52.9	34	80	86	23.5	16.1	14.2	20.7	20.8	26.9	21.3	34.8	44.4	22.9	53	10	1300	mild NPDR	dr	rural	60-70	8	1	0	0	mild NPDR	mild NPDR	oral medication	0	1	1-3 monthly	never	0
0	0	0	0	1	2	6	0	ungradable	ungradable	9	9	0.2	0.2	160	100	165	72.3	40	95	98.5	26.5	18.6	16.8	22.8	23.2	28	21.6	35	46	26.6	62	15	1608			rural	60-70	3	0					oral medication	1	1	1-3 monthly	never	0
0	0	0	0	1	6	6	0	severe NPDR	severe NPDR	1	1			100	60	150	47.9	31	82	74	30.9	25.2	21.9	42	35.4	23.8	18.9	27.8	36.1	21.3	43	4	1670	severe NPDR	dr	rural	40-50	5	0	1	0	VTDR	severe NPDR	oral medication	0	1	never	never	0
0	0	0	0	0		2	0	no DR	no DR	1	1	0.3	0.4	100	70	158	58.1	35.8	80.5	79.8	21.7	15	13.3	19.5	19.3	29.2	23.5	35.8	46.6	23.3	50	10	1397	no DR	no DR	rural	50-60	0	0	0	0	no DR	no DR	oral medication	0	1		1-3 monthly	0
0	0	0	0	0	1	6	0	no DR	no DR	1	1	0.5	0.5	160	95	144.5	54.6	34	82.5	77	30.8	28.7	24.1	41	36.8	24.6	18.7	27.2	38.2	26.1	52	8.5	1182	no DR	no DR	rural	40-50	7	1	0	0	no DR	no DR	oral medication	1	1	1-3 monthly	never	0
0	0	0	0	1	2	6	0	no DR	no DR	1	1	0.67	0.67	120	80	142	34	28	65.5	60	24.2	18.7	15.2	33.5	26	23.5	18.9	30.5	33.7	16.9	36	1.5	872	no DR	no DR	rural	50-60	2	0	0	0	no DR	no DR	oral medication	0	1	1-3 monthly	never	0
0	0	0	0	0	1	6	0	no DR	no DR	1	1	0.5	0.67	120	80	159	59	33	87	80	37	29.7	27	49.8	42.6	22.4	17.1	23.8	33.6	23.3	55	6.5	1224	no DR	no DR	rural	40-50	1	0	0	0	no DR	no DR	oral medication	0	1	1-3 monthly	never	0
0	0	1	0	1	2	6	0	no DR	no DR	1	1	1	1	130	90	148	64	37	94	89	38.1	34.6	30.6	50.6	46.5	21.6	15.6	21.7	35.3	29.2	61	12	1291	no DR	no DR	rural	40-50	4	0	0	0	no DR	no DR	oral medication	0	1	1-3 monthly	never	1
0	0	0	0	0	2	6	0	moderate NPDR	moderate NPDR	1	1	0.1	0.1	150	90	152.6	66.5	40	90	105	37.7	33.9	30	49.1	43.9	22.2	15.8	21.9	35.7	28.6	68	11	1332	moderate NPDR	dr	rural	50-60	6	1	0	0	moderate NPDR	moderate NPDR	oral medication	1	1	1-3 monthly	never	0
1	0	0	0	1	2	6	0	no DR	no DR	1	1	0.1	0.4	110	80	158	53.1	38	95	89	28.4	24	20.1	38.6	32.5	25.9	20.2	29.1	38.6	21.3	47	4	1170	no DR	no DR	rural	50-60	2	0	0	0	no DR	no DR	insulin	0	2	1-3 monthly	never	0
1	1	1	0	1	1	6	0	no DR	no DR	1	1			120	80	159	66.2	38	92	89	23.8	16.8	15.3	22.6	22.5	30	23.5	36.9	47.4	26.2	47	12	1527	no DR	no DR	rural	40-50	12	2	0	0	no DR	no DR	insulin	0	2	1-3 monthly	never	1
0	0	0	0	0	2	6	0	ungradable	ungradable	1	1	0.1	0.1	140	80	144	34.2	31	69	62	29.1	20.8	18.3	38.1	27.6	21.5	16.8	28.1	32	16.5	44	1.5	862			rural	60-70	0	0		0			oral medication	1	1	1-3 monthly	never	0
0	0	0	0	0	6	6	0	ungradable	ungradable	9	9	0.033	0.1	110	70	147.5	47.9	29.5	91	73	28	24.4	20.3	37.5	31.7	24.9	19.3	29.1	37.8	22.2	52	5	1085			rural	50-60	4	0					oral medication	0	1	never	never	0
0	0	0	0	1	2	6	0	moderate NPDR	mild NPDR	1	1	0.67	0.5	140	80	149	72.7	38	94.8	93.5	38	37	32.2	48.7	45.6	23.6	15.9	21.4	37.6	32.7	68	16.5	1428	moderate NPDR	dr	rural	50-60	3	0	0	0	moderate NPDR	moderate NPDR	oral medication	1	1	1-3 monthly	never	0
0	1	1	0	0	1	6	0	mild NPDR	mild NPDR	1	1	0.4	0.4	140	80	150	44.8	32.5	83	81.5	29	23.3	19.9	39.3	32.1	24.1	19.1	28.8	35.4	19.9	45	3.5	1033	mild NPDR	dr	rural	50-60	6	1	0	0	mild NPDR	mild NPDR	oral medication	1	1	1-3 monthly	never	1
0	0	0	0	1	2	6	0	no DR	no DR	1	1			130	90	147	86.2	34.5	96.5	88.5	37.4	35.2	30.8	48.5	44.6	22.3	15.8	22.1	36.3	30.6	67	14.5	1329	no DR	no DR	rural	50-60	7	1	0	0	no DR	no DR	oral medication	0	1	1-3 monthly	never	0
0	0	0	0	1	6	6	0	PDR	advance PDR	1	1	0.5	0.3	160	90	153	51.6	35.7	84.5	77	30.3	25.5	21.8	40.6	34.1	24.5	18.9	27.8	37	22	52	5	1613	advance PDR	dr	rural	50-60	0	0	1	0	VTDR	6	diet only	1	0	never	never	0
0	0	0	0	1	2	6	0	PDR	PDR	4	4	0.5	0.4	170	100	145	47.6	31	77	74	20.3	19.3	15.2	28.5	26	30.3	24.2	35.5	45.5	22.6	41	3	1881	PDR	dr	rural	40-50	3	0	1	1	VTDR	PDR	oral medication	1	1	1-3 monthly	never	0
1	0	0	0	1	2	6	0	no DR	no DR	1	1	0.1	0.1	140	80	152	47.4	33	85	73	16.6	11.4	9.8	14.2	13.6	27.8	23.9	34.4	45.2	20.5	50	7	1229	no DR	no DR	rural	>70	10	1	0	0	no DR	no DR	insulin	1	2	1-3 monthly	never	0
0	0	0	1	0	1	6	0	no DR	no DR	1	1	0.5	0.5	150	80	161	63.7	39	92	90.5	25.8	17.8	15.9	21.8	22.2	27.4	20.9	33.9	44.8	24.6	62	13	1467	no DR	no DR	rural	>70	0	0	0	0	no DR	no DR	oral medication	1	1	1-3 monthly	never	0
0	0	0	0	0	1	6	0	no DR	no DR	1	1	1	0.5	120	80	151	43.4	29.7	81	69.5	32	24.1	21.5	42.7	33.7	22.9	18.2	27.8	33.4	24.5	60	7.5	1222	no DR	no DR	rural	50-60	1	0	0	0	no DR	no DR	oral medication	0	1	1-3 monthly	never	0
0	0	1	0	1	1	6	0	moderate NPDR	moderate NPDR	1	1			130	70	144	55.1	33	93	87	39.5	33.3	30.3	50.6	42.9	19.7	13.8	21.4	32.7	26.6	75	11.5	1147	moderate NPDR	dr	rural	>70	6	1	0	0	moderate NPDR	moderate NPDR	oral medication	0	1	1-3 monthly	never	1
0	0	0	0	1	2	6	0	mild NPDR	moderate NPDR	1	1	0.4	0.28	110	70	147	54.8	32.5	88	84	37.4	31.4	28.2	49.2	42.4	21.1	15.6	23.2	33.9	25.4	62	8.5	1154	moderate NPDR	dr	rural	60-70	12	2	0	0	moderate NPDR	moderate NPDR	oral medication	0	1	1-3 monthly	never	0
1	0	1	0	1	1	6	0	no DR	no DR	1	1	0.4	0.285	130	80	154	70.3	34	99	88	40.6	36.1	32.5	53.3	48.3	20.9	14.9	19.5	34.5	29.6	73	13.5	1372	no DR	no DR	rural	50-60	5	0	0	0	no DR	no DR	insulin	0	2	1-3 monthly	never	1
0	0	0	1	1	2	6	1	no DR	no DR	1	1	0.2	0.8	170	90	163.5	59.4	37	85	80	20.1	13.9	12.2	19	18.7	31.5	25.7	38.1	48.8	22.2	40	7.5	1434	no DR	no DR	rural	40-50	12	2	0	0	no DR	no DR	oral medication	1	1	1-3 monthly	never	0
0	0	0	0	1	1	6	0	no DR	no DR	1	1	0.67	0.5	100	70	150.5	46.5	34	78	66	24.3	21.4	17	35	31	26.9	22.1	31.8	39.2	20.5	30	3	1079	no DR	no DR	rural	<=40	4	0	0	0	no DR	no DR	oral medication	0	1	1-3 monthly	never	0
0	0	0	0	0	2	6	0	mild NPDR	no DR	1	1			150	70	163	74.2	40	95	96	25.4	18.1	16.6	22.9	23.1	29.1	22.8	35.7	47.2	27.9	55	15	1649	mild NPDR	dr	rural	40-50	1	0	0	0	mild NPDR	mild NPDR	oral medication	1	1	1-3 monthly	never	0
0	0	0	0	0	2	6	0	moderate NPDR	moderate NPDR	2	2	0.28	0.5	180	80	156	48	31	87	76	31.1	24.2	21.3	41	32.1	23.6	18.1	27.5	34.9	19.7	57	4	1076	moderate NPDR	dr	rural	60-70	0	0	0	0	moderate NPDR	moderate NPDR	oral medication	1	1	1-3 monthly	never	0
0	0	0	0	1	2	6	0	ungradable	no DR	9	1	0.05	0.1	110	60	157	49.6	34	83	71	17.8	12.1	10.4	16.5	15.9	30.1	25.3	36.9	47.5	20.1	39	5.5	1272	no DR	no DR	rural	50-60	7	1	0	0	no DR	no DR	oral medication	0	1	1-3 monthly	never	0
0	0	0	0	0	1	6	0	no DR	no DR	1	1	1	0.85	130	80	143	44.8	33	78	67	28.9	24.6	20.8	39.1	33.3	23.7	18.7	28.4	36.3	21.9	46	5	1032	no DR	no DR	rural	40-50	0	0	0	0	no DR	no DR	diet only	0	0	1-3 monthly	never	0
0	1	0	0	1	2	6	0	no DR	no DR	1	1	0.2	0.1	130	80	145	46	31	89	76	34.9	27.6	24.9	45.5	36.7	21.1	15.9	25	32.9	21.9	59	6	1029	no DR	no DR	rural	60-70	8	1	0	0	no DR	no DR	oral medication	0	1	1-3 monthly	never	1
0	0	0	0	1	2	6	0	no DR	no DR	1	1	0.3	0.3	120	70	147	63.8	34	97.5	90	38.5	35	31	49.7	44.7	21.4	15.1	21.5	35.3	29.5	71	13.5	1286	no DR	no DR	rural	60-70	2	0	0	0	no DR	no DR	oral medication	0	1	1-3 monthly	never	0
0	1	0	0	1	4	6	0	moderate NPDR	moderate NPDR	1	1	0.5	0.5	140	90	146.5	59.8	36	93	89	35	32	27.8	45	39.7	23	16.6	24.3	36.9	27.9	67	11.5	1243	moderate NPDR	dr	rural	50-60	8	1	0	0	moderate NPDR	moderate NPDR	oral medication	1	1	3-12 monthly	never	1
0	0	0	0	1	2	6	0	severe NPDR	severe NPDR	4	4	0.03	0.03	130	80	137.5	36	34	73	66	21.8	19	14.5	31.8	27.6	25	20.6	31.8	37.1	19	29	2.5	1911	severe NPDR	dr	rural	<=40	2	0	1	1	VTDR	severe NPDR	oral medication	0	1	1-3 monthly	never	0
0	0	0	1	0	6	6	1	no DR	no DR	1	1	0.5	0.5	120	80	170.5	64.7	41.5	89.5	91.5	21.7	14.9	13.1	19.6	19.4	31.2	24.9	37	48.5	22.3	47	8	1515	no DR	no DR	rural	50-60	1	0	0	0	no DR	no DR	oral medication	0	1	never	never	0
0	0	0	1	1	2	6	0	no DR	no DR	1	1	0.2	0.2	120	80	167	73.5	40	93	96	21.3	15.3	13.9	18.6	18.5	32.3	26	37.1	49.6	26.4	50	12.5	1668	no DR	no DR	rural	40-50	1	0	0	0	no DR	no DR	oral medication	0	1	1-3 monthly	never	0
1	1	1	0	1	2	6	0	no DR	no DR	1	1	0.016	0.2	130	80	151	57.8	39	99	84	35	30.2	26.6	45.5	39	22.7	16.7	24.4	34.5	25.3	65	9.5	1212	no DR	no DR	rural	60-70	4	0	0	0	no DR	no DR	insulin	0	2	1-3 monthly	never	1
1	0	0	0	0	2	6	0	no DR	no DR	1	1	0.28	0.4	110	70	157	43.8	33	76	77	9.6	6.7	9.3	9.6	8.3	31.4	28.6	38.1	48.8	17.8	34	25	1197	no DR	no DR	rural	60-70	2	0	0	0	no DR	no DR	insulin	0	2	1-3 monthly	never	0
0	0	0	0	1	2	6	0	no DR	no DR	1	1	0.8	0.67	130	90	155.5	58.5	32	88	80	3.29	28.3	24.6	44.1	38.3	24.1	18.3	25.9	36.7	24.2	53	6.5	1234	no DR	no DR	rural	40-50	2	0	0	0	no DR	no DR	oral medication	0	1	1-3 monthly	never	0
1	0	0	0	0	2	6	0	moderate NPDR	moderate NPDR	1	1	0.4	0.15	120	70	162.5	59	35	89	81	27.3	18.4	16.2	22.9	23.4	26.2	19.6	33.4	43.7	22.3	62	10	1383	moderate NPDR	dr	rural	>70	6	1	0	0	moderate NPDR	moderate NPDR	insulin	0	2	1-3 monthly	never	0
1	0	0	0	1	2	6	0	no DR	no DR	1	1	0.5	0.67	130	90	172.5	70.8	35.2	100	92.5	40.1	36.4	32.5	51.9	47	21.3	14.6	19.9	35.2	30.4	75	15	1384	no DR	no DR	rural	60-70	20	3	0	0	no DR	no DR	insulin	0	2	1-3 monthly	never	0
0	1	1	0	1	1	6	0	no DR	no DR	1	1	0.25	0.16	150	80	144	64.1	37	107	97	43.9	38.7	35.3	56.3	50.3	18.2	12	17.7	31.7	30.9	80	18	1259	no DR	no DR	rural	>70	0	0	0	0	no DR	no DR	oral medication	1	1	1-3 monthly	never	1
0	0	0	0	1	2	6	0	ungradable	no DR	9	9	0.003	0.1	130	80	150	43.4	31	83	73	31.2	23.9	21.1	40.5	31	22.4	17.1	27.2	33.8	19.3	58	3.5	1001	no DR	no DR	rural	>70	19	3	0		no DR	no DR	oral medication	0	1	1-3 monthly	never	0
0	0	0	0	0	1	6	0	no DR	no DR	1	1	0.3	0.3	140	90	150.5	72.3	37	95	105	39.3	37.1	32.7	50.5	46.5	22	15	20.3	36.2	31.9	73	16.5	1412	no DR	no DR	rural	50-60	1	0	0	0	no DR	no DR	oral medication	1	1	1-3 monthly	never	0
0	0	0	0	1	2	6	0	no DR	no DR	1	1	0.1	0.1	130	80	152	53.2	32	97	79	37.8	29.9	27.4	48.5	39	20.8	15	23.1	32.7	23	72	7.5	1128	no DR	no DR	rural	>70	10	1	0	0	no DR	no DR	oral medication	0	1	1-3 monthly	never	0
0	0	0	0	1	1	6	0	no DR	mild NPDR	1	1	0.5	0.3	110	70	148	37.1	30.4	64.5	63.8	26.2	19.7	16.6	37.1	29.7	25.2	21.2	31.8	35.2	16.9	22	1	922	mild NPDR	dr	rural	<=40	5	0	0	0	mild NPDR	mild NPDR	oral medication	0	1	1-3 monthly	never	0
1	0	0	1	1	2	3	0	advance PDR	severe NPDR	1	1	0.1	0.67	180	100	168	79.9	41.5	104.5	96.5	22.9	16.6	15.3	19.9	20	32.4	25.5	37	49.7	26.3	51	14	1766	advance PDR	dr	rural	40-50	7	1	1	0	VTDR	6	insulin	1	2	1-3 monthly	1-3 monthly	0
1	0	0	0	1	2	6	0	no DR	no DR	1	1	0.2	0.67	160	90	161	60.8	34	84	93.5	24.8	17	15.1	22.3	22.4	28.4	22	35.5	45.9	23.5	52	10	1429	no DR	no DR	rural	50-60	8	1	0	0	no DR	no DR	insulin	1	2	1-3 monthly	never	0
0	0	0	1	0	2	6	0	mild NPDR	moderate NPDR	1	1	0.1	0.1	170	90	157	45.2	32	75	72	13.5	9.2	7.6	12.1	11.2	29.7	26.1	36.9	47	18.3	40	3	1206	moderate NPDR	dr	rural	60-70	1	0	0	0	moderate NPDR	moderate NPDR	oral medication	1	1	1-3 monthly	never	0
0	0	0	0	1	6	6	0	PDR	PDR	4	4	0.1	0.05	140	90	146.5	43.1	31	83	73	19.4	17	12.4	28.1	23.4	28.8	23.4	34.7	41	17.9	39	1.5	1841	PDR	dr	rural	60-70	7	1	1	1	VTDR	PDR	oral medication	1	1	never	never	0
0	0	0	1	1	2	6		no DR	no DR	1	1	0.5	0.4	150	80	157	85	42	113	99	30.2	22.1	20.9	25.1	25.9	27.4	19.7	32.7	44.9	34.5	72	27.5	1788	no DR	no DR	rural	60-70	17	3	0	0	no DR	no DR	oral medication	1	1	1-3 monthly	never	0
0	0	0	0	0	2	6	0	mild NPDR	no DR	1	1	0.3	0.5	140	90	141.5	44.2	33	80.5	72.5	29.2	25	21	39.2	33	23.3	18	28	36.1	22.1	50	5	1020	mild NPDR	dr	rural	50-60	8	1	0	0	mild NPDR	mild NPDR	oral medication	1	1	1-3 monthly	never	0
0	0	0	0	0	1	6	0	high risk PDR	high risk PDR	9	9	0	0.016	150	80	151	47.8	30.2	83	72.5	30	24.5	21.1	39.5	31.9	23.9	18.4	28	36.2	21	56	4.5	2076	high risk PDR	dr	rural	60-70	5	0	1		VTDR	5	oral medication	1	1	1-3 monthly	never	0
0	0	0	0	1	2	6	0	high risk PDR	high risk PDR	4	4	0.28	0.4	110	80	152	56.7	34	89	85	30.4	27.3	23.1	40.4	35.2	25.3	19.2	27.6	38.8	24.5	54	7	1812	high risk PDR	dr	rural	50-60	5	0	1	1	VTDR	5	oral medication	0	1	1-3 monthly	never	0
1	1	1	0	1	2	6	0	no DR	no DR	1	1	0.2	0.3	130	90	146	68.2	34	115	97	41.1	38.1	33.9	51.8	46.5	20.5	13.6	19.5	34.7	32	80	18.5	1338	no DR	no DR	rural	>70	4	0	0	0	no DR	no DR	insulin	0	2	1-3 monthly	never	1
0	0	0	0	0	2	6	0	no DR	no DR	1	1	0.5	0.5	110	70	152	48.3	30.5	85	77	33.5	27.7	24.4	44.6	37.7	22.2	17.1	25.9	34.2	23	52	6	1070	no DR	no DR	rural	50-60	1	0	0	0	no DR	no DR	oral medication	0	1	1-3 monthly	never	0
0	0	0	0	1	1	6	0	no DR	no DR	1	1	0.15	0.1	125	80	148	63.7	33	91	81.5	40	35.4	31.8	52.4	47.1	20.6	14.5	20.6	34	29.1	70	13	1276	no DR	no DR	rural	50-60	1	0	0	0	no DR	no DR	oral medication	0	1	1-3 monthly	never	0
0	0	0	0	1	2	6	0	mild NPDR	mild NPDR	1	1	0.2	0.1	100	70	157.5	57.9	33	83	80	34.5	28.5	25.3	46.4	39.9	23.4	17.8	25.1	35.6	23.3	52	6	1218	mild NPDR	dr	rural	40-50	4	0	0	0	mild NPDR	mild NPDR	oral medication	0	1	1-3 monthly	never	0
1	1	0	0	1	2	6	0	no DR	no DR	1	1	0.67	0.85	160	90	149	54.1	37	88	83	33.5	28.7	25.1	43.6	36.9	23	17.1	25.5	36.1	24.4	62	7.5	1161	no DR	no DR	rural	60-70	10	1	0	0	no DR	no DR	insulin	1	2	1-3 monthly	never	1
0	0	0	0	0	2	6	0	no DR	no DR	1	1	0.67	0.67	200	100	153	59.9	37	89	82	32.9	29.3	25.3	42.9	37.2	24.4	18	25.8	37.9	25.6	61	8.5	1257	no DR	no DR	rural	50-60	3	0	0	0	no DR	no DR	oral medication	1	1	1-3 monthly	never	0
1	0	0	0	1	2	6	0	no DR	no DR	1	1	0.5	0.5	105	70	160	54.1	33	82	68	25.1	22.2	17.8	36.9	33.6	28	23	31.4	40.4	21.1		2.5	1202	no DR	no DR	rural	<=40	7	1	0	0	no DR	no DR	insulin	0	2	1-3 monthly	never	0
0	0	0	0	1	2	6	0	moderate NPDR	mild NPDR	1	1	0.5	0.33	120	80	156	60.8	36.5	93.5	85	33.2	29	25.2	42.1	35.1	24.7	17.8	26	38.9	25	71	7.5	1271	moderate NPDR	dr	rural	>70	10	1	0	0	moderate NPDR	moderate NPDR	oral medication	0	1	1-3 monthly	never	0
0	0	0	1	1	2	6	0	ungradable	ungradable	9	9	0.15	0.15	120	80	153.5	40.8	33.5	66.5	65			0	0	0		0	0	0	17.3158						rural	40-50	2	0					oral medication	0	1	1-3 monthly	never	0
0	0	0	0	1	1	6	0	mild NPDR	no DR	1	1	1	1	140	100	148	63.3	34	91	85	36.9	33.7	29.6	49.4	45.7	22.2	16.4	22.6	35.8	28.9	56	11	1287	mild NPDR	dr	rural	40-50	2	0	0	0	mild NPDR	mild NPDR	oral medication	1	1	1-3 monthly	never	0
0	0	0	0	1	6	6	0	no DR	no DR	1	1	0.67	0.67	120	80	158	59.3	38.5	90	87	31.2	27.1	23.2	41.3	35.3	25.3	19.1	27.1	38.9	23.8	56	6	1257	no DR	no DR	rural	50-60	0	0	0	0	no DR	no DR	diet only	0	0	never	never	0
0	0	1	0	0	1	6	0	no DR	no DR	1	1	0.67	1	120	80	147	54.6	34.5	84.5	90	34.3	29.8	26.1	45.9	40.5	22.7	17.3	25.1	35.8	25.3	53	7.5	1165	no DR	no DR	rural	40-50	1	0	0	0	no DR	no DR	oral medication	0	1	1-3 monthly	never	1
0	0	0	0	1	6	6	0	no DR	no DR	1	1	1	1	140	90	146	48.5	33	80	69	33	27.3	24	43.9	37	22.5	17.4	26.2	34.7	22.8	52	6	1075	no DR	no DR	rural	50-60	0	0	0	0	no DR	no DR	oral medication	1	1	never	never	0
0	0	0	1	1	2	2	0	mild NPDR	moderate NPDR	1	1	0.3	0.3	180	90	144	36	30	71	73	27.5	20.7	17.7	36.7	27.7	22.5	17.6	28.8	27.8	17.4	45	3	1295	moderate NPDR	dr	rural	60-70	7	1	0	0	moderate NPDR	moderate NPDR	oral medication	1	1	1-3 monthly	1-3 monthly	0
0	0	0	0	0	2	6	0	ungradable	ungradable	9	9	0.083	0.033	140	80	161	45.6	32	76	75	20.3	13.3	11.1	16.6	16.5	27.3	22.4	34.8	44.8	17.6	45	3	1191			rural	>70	5	0					oral medication	1	1	1-3 monthly	never	0
0	0	0	0	1	1	6	0	advance PDR	advance PDR	9	9	0.016	0.4	110	80	158.5	62.2	33	83	81	28.7	26.6	22	38.4	34.1	27.4	20.8	28.9	41.2	24.8	47	6	1831	advance PDR	dr	rural	40-50	4	0	1		VTDR	6	oral medication	0	1	1-3 monthly	never	0
1	0	0	0	1	2	6	0	severe NPDR	severe NPDR	1	4	0.1	0.1	130	80	154	61.9	33	89	85	34.5	30.5	26.6	44.4	38.2	23.8	17.2	24.7	37.5	26.1	67	9	1280	severe NPDR	dr	rural	60-70	5	0	1	1	VTDR	severe NPDR	insulin	0	2	1-3 monthly	never	0
1	0	0	0	1	2	6	0	mild NPDR	moderate NPDR	1	2	0.5	0.67	150	100	148	56.3	32	85.5	81	38.6	32.2	29.2	52	46	21.1	15.9	22.8	33.3	25.7	54	8.5	1173	moderate NPDR	dr	rural	40-50	6	1	0	0	moderate NPDR	moderate NPDR	insulin	1	2	1-3 monthly	never	0
0	0	0	0	1	6	6	0	no DR	no DR	1	1	0.167	0.25	140	90	159	57	35	86	79	23.2	15.9	14	20	20.1	27.9	22	23	45.3	22.5	55	11	1370	no DR	no DR	rural	60-70	5	0	0	0	no DR	no DR	oral medication	1	1	never	never	0
0	0	0	0	1	2	6	0	advance PDR	PDR	1	1	0.016	0.28	120	70	149	43.3	32	76	71	30	23.5	20.4	40.5	32.6	23.5	18.6	28.5	34.6	19.5	44	3.5	1906	advance PDR	dr	rural	50-60	3	0	1	0	VTDR	6	oral medication	0	1	1-3 monthly	never	0
1	0	1	0	0	2	6	0	high risk PDR	high risk PDR	9	9	0.003	0.016	100	70	150	35.8	27	64	61	14.7	13.3	8.2	23.9	20.6	28.8	24.1	36.3	41	15.9	25	0.5	1929	high risk PDR	dr	rural	50-60	2	0	1		VTDR	5	insulin	0	2	1-3 monthly	never	1
0	0	0	0	1	2	6	0	no DR	no DR	1	1	0.2	0.4	140	90	163	50.4	35	80	74	26.8	17.5	15	21.9	22.4	26.1	19.7	33.8	43.6	19	52	5	1250	no DR	no DR	rural	>70	2	0	0	0	no DR	no DR	oral medication	1	1	1-3 monthly	never	0
1	0	0	0	1	2	6	0	no DR	moderate NPDR	1	1	0.25	0.1	110	70	145	52.3	32	83.5	82	20.1	19.1	16.1	25.5	22.5	37.9	29.5	43.4	54.3	24.9	53	4.5	1230	moderate NPDR	dr	rural	60-70	1	0	0	0	moderate NPDR	moderate NPDR	insulin	0	2	1-3 monthly	never	0
0	0	0	0	1	2	6	0	no DR	no DR	1	1	0.5	0.5	130	80	150	56.9	35.5	88.5	82.5	34.5	29.9	26.2	45.5	39.5	22.9	17	24.8	35.9	25.3	59	8	1200	no DR	no DR	rural	50-60	5	0	0	0	no DR	no DR	oral medication	0	1	1-3 monthly	never	0
0	0	0	0	0	2	6	0	moderate NPDR	moderate NPDR	1	2	0.05	0.017	110	80	143.7	50	38	91	88	36.9	30	27.2	47	38.1	20.2	14.5	23.3	33	23.8	72	8	1071	moderate NPDR	dr	rural	>70	10	1	0	0	moderate NPDR	moderate NPDR	oral medication	0	1	1-3 monthly	never	0
0	0	0	0	1	2	6	0	moderate NPDR	severe NPDR	4	4	0.3	0.3	115	90	155	49.1	31	81.5	72	26.8	22.6	18.7	36.3	29.9	26	20.3	30.1	38.2	20.4	49	4	1711	severe NPDR	dr	rural	50-60	3	0	1	1	VTDR	severe NPDR	oral medication	0	1	1-3 monthly	never	0
0	1	1	0	1	2	6	0	PDR	advance PDR	1	1	0.4	0.286	140	90	162	73.5	36	97	89	33.3	31.3	26.7	42.9	38.2	26.4	18.8	25.2	41.3	28	59	8.5	1746	advance PDR	dr	rural	50-60	6	1	1	0	VTDR	6	oral medication	1	1	1-3 monthly	never	1
0	0	0	0	1	2	6	0	mild NPDR	ungradable	1	1	0.2	0.4	140	80	155	60.2	31.5	81	75.5	34	29.5	25.8	44.6	38.4	23.7	17.5	25	37	25.1	61	8	1255	mild NPDR	dr	rural	50-60	6	1	0	0	mild NPDR	mild NPDR	oral medication	1	1	1-3 monthly	never	0
1	1	0	0	1	2	6	0	no DR	no DR	1	1	0.3	0.4	110	70	147	45.7	33	80	73	29.9	24.6	21.1	39.4	32	23.4	18	27.8	35.7	21.1	56	5	1042	no DR	no DR	rural	60-70	17	3	0	0	no DR	no DR	insulin	0	2	1-3 monthly	never	1
0	0	0	1	1	2	6	1	mild NPDR	no DR	1	1	0.1	0.1	130	80	163.5	58.1	37	85	78	18.2	12.6	11	15.9	15.5	30.9	25.7	36.8	48.2	21.7	48	8	1414	mild NPDR	dr	rural	60-70	11	2	0	0	mild NPDR	mild NPDR	oral medication	0	1	1-3 monthly	never	0
0	0	0	0	1	2	6	0	PDR	severe NPDR	1	1	0.67	0.67	140	90	164	63.4	36	93	86	25.6	17.5	15.6	23	23.2	28.6	21.9	35.5	46.1	23.6	53	10.5	1740	PDR	dr	rural	50-60	17	3	1	0	VTDR	PDR	oral medication	1	1	1-3 monthly	never	0
1	0	0	0	0	2	6	0	very severe NPDR	very severe NPDR	4	4	0.4	0.4	140	80	153	62.4	32	96	89	35.5	31.4	27.6	46.6	41.1	23.1	16.9	23.8	36.6	26.7	62	9.5	1281	very severe NPDR	dr	rural	50-60	24	4	1	1	VTDR	severe NPDR	insulin	1	2	1-3 monthly	never	0
0	0	0	0	0	2	6	0	no DR	no DR	1	1	0.25	0.167	140	90	155	52	35	87	77	29.3	24.7	20.9	39.4	33	25.2	19.5	28.5	37.8	21.6	50	4.5	1148	no DR	no DR	rural	50-60	2	0	0	0	no DR	no DR	oral medication	1	1	1-3 monthly	never	0
0	0	0	0	0	2	6	1	no DR	no DR	1	1	0.5	0.5	110	70	148	45.3	32	77	71	30.7	24.7	21.4	40.8	33.1	23.2	18	27.6	35	20.7	51	4.5	1034	no DR	no DR	rural	50-60	6	1	0	0	no DR	no DR	oral medication	0	1	1-3 monthly	never	0
0	0	0	0	1	1	6	0	no DR	no DR	1	1	1	1	110	70	161	44.4	31	72	70	7.7	5.4	0	8.1	6.7	32.8	30.2	38.9	50	17.1	30	1.5	1215	no DR	no DR	rural	60-70	2	0	0	0	no DR	no DR	oral medication	0	1	1-3 monthly	never	0
0	0	0	0	0	2	6	0	no DR	no DR	1	1	0.2	0.2	120	100	148	52.9	36	87.5	77	32.8	28.2	24.5	43	36.5	23.2	17.4	26	36.4	24.2	60	7	1145	no DR	no DR	rural	50-60	5	0	0	0	no DR	no DR	diet only	0	0	1-3 monthly	never	0
1	0	1	0	1	2	6	1	advance PDR	advance PDR	4	4	0.003	0.003	140	80	152	50	30.5	82	76.5	20.2	19.2	14.7	28	24.6	31.4	24.9	36.3	46.5	21.7	44	2.5	1616	advance PDR	dr	rural	50-60	1	0	1	1	VTDR	6	insulin	1	2	1-3 monthly	never	1
0	1	0	0	1	2	6	0	PDR	PDR	4	4	0.4	0.4	130	90	156	49.6	31.5	90	85	38	28.1	26.3	49.6	39	21.2	16.1	24.3	31.2	20.4	59	4.5	1776	PDR	dr	rural	60-70	15	2	1	1	VTDR	PDR	oral medication	0	1	1-3 monthly	never	1
1	0	0	0	0	2	6	0	no DR	no DR	1	1	0.1	0.3	120	80	142.8	62.2	33	101.5	86	39.8	36.5	32.4	51.6	47	20.2	14.1	20.5	34	30.6	72	15.5	1252	no DR	no DR	rural	60-70	1	0	0	0	no DR	no DR	insulin	0	2	1-3 monthly	never	0
0	1	1	1	1	1	2	0	no DR	no DR	1	1	0.4	0.3	110	70	144.5	37.4	34	69	70.5	21.6	18.2	13.9	31.5	26.4	25.8	21.3	32.5	37	17.9	30	2	936	no DR	no DR	rural	40-50	2	0	0	0	no DR	no DR	oral medication	0	1	1-3 monthly	1-3 monthly	1
1	0	0	0	1	2	6	0	severe NPDR	severe NPDR	4	4	0.4	0.3	120	80	143	50	33	82	71	29.9	27	22.7	39.7	34.6	24.1	18.4	27.7	37.3	24.5	54	7.5	1611	severe NPDR	dr	rural	50-60	14	2	1	1	VTDR	severe NPDR	insulin	0	2	1-3 monthly	never	0
1	0	0	0	0	2	6	0	no DR	no DR	1	1	0.8	1	108	73	143	43.4	28.5	73	69	26.9	23.2	19.1	37.1	31.7	24.5	19.5	29.5	37	21.2	42	4	1016	no DR	no DR	urban	40-50	3	0	0	0	no DR	no DR	insulin	0	2	1-3 monthly	never	0
1	0	0	0	1	2	6	0	no DR	no DR	1	1	0.28	0.5	100	70	146.4	55.1	33	96	84	36.4	31.2	27.8	47.8	41.4	21.5	15.8	23.5	34.4	25.7	63	9	1162	no DR	no DR	urban	50-60	9	1	0	0	no DR	no DR	insulin	0	2	1-3 monthly	never	0
0	0	0	0	1	1	6	1	mild NPDR	mild NPDR	1	1	0.4	0.28	120	80	158	70.9	33	86	82	35.4	32.6	28.4	48.3	45.4	24	17.8	23	37.6	28.4	48	9	1415	mild NPDR	dr	urban	<=40	1	0	0	0	mild NPDR	mild NPDR	oral medication	0	1	1-3 monthly	never	0
0	0	0	0	1	1	6	0	moderate NPDR	moderate NPDR	1	1	0.67	0.5	120	80	151	67.6	34.5	95	93.7	35.8	33.7	29.2	46.7	42.9	23.6	17	23.3	37.6	29.6	61	12	1362	moderate NPDR	dr	urban	40-50	0	0	0	0	moderate NPDR	moderate NPDR	oral medication	0	1	1-3 monthly	never	0
0	0	0	0	1	2	6	0	no DR	no DR	1	1	0.3	0.5	140	80	153.5	72	35	106	101	40	36.5	32.5	52.1	47.6	21.4	14.8	19.8	35.1	30.6	72	15	1402	no DR	no DR	urban	50-60	3	0	0	0	no DR	no DR	oral medication	1	1	1-3 monthly	never	0
0	0	0	0	1	2	6	0	no DR	no DR	1	1	0.1	0.1	130	66	152	68.5	33	102	89	40.7	36.2	32.6	54.7	50.6	20.8	14.9	19.8	33.9	29.6	64	13	1345	no DR	no DR	urban	40-50	1	0	0	0	no DR	no DR	oral medication	0	1	1-3 monthly	never	0
0	0	0	0	1	2	6	0	PDR	PDR	4	4	0.003	0.003	150	90	158.5	49.1	32	87	82	38.7	27.8	26.3	49.3	36.9	20.5	15	23.6	30.7	19.4	69	4.5	1065	PDR	dr	urban	>70	8	1	1	1	VTDR	PDR	oral medication	1	1	1-3 monthly	never	0
1	0	0	1	1	2	6	0	no DR	no DR	1	1	0.33	0.3	130	80	162.5	67.2	38.5	95	92	22.4	15.8	14.3	18.9	18.9	30	23.9	36	47.4	25.4	58	13	1547	no DR	no DR	urban	60-70	11	2	0	0	no DR	no DR	insulin	0	2	1-3 monthly	never	0
0	0	0	0	1	2	6	0	mild NPDR	mild NPDR	1	1	0.67	0.67	120	80	153.5	60.3	35.2	94.5	89.6	36.9	31.3	28	48.6	42.2	22.1	16.3	23.1	35	25.6	63	8.5	1242	mild NPDR	dr	urban	50-60	4	0	0	0	mild NPDR	mild NPDR	oral medication	0	1	1-3 monthly	never	0
0	0	0	0	1	1	6	0	mild NPDR	mild NPDR	1	1	0.1	0.1	160	110	153	43.7	28.5	78	77	32.6	24.2	21.8	42.1	31.4	22	16.6	26.6	33.3	18.7	60	3	1002	mild NPDR	dr	urban	>70	2	0	0	0	mild NPDR	mild NPDR	oral medication	1	1	1-3 monthly	never	0
0	0	0	1	1	1	6	0	no DR	no DR	1	1	0.3	0.33	150	100	161	72.1	40	100	96	27.8	18.9	16.9	24.4	24.8	26.5	19.6	34	44	23.8	59	11.5	1402	no DR	no DR	urban	50-60	2	0	0	0	no DR	no DR	oral medication	1	1	1-3 monthly	never	0
0	0	0	0	0	1	6	0	no DR	no DR	1	1			160	90	140.6	48.1	33	87.5	84.5	40.8	32.4	30.1	51.8	42	18.1	12.6	21.1	30	24.4	75	9.5	1036	no DR	no DR	urban	>70	0	0	0	0	no DR	no DR	oral medication	1	1	1-3 monthly	never	0
0	0	1	0	0	1	6	0	no DR	no DR	1	1	0.5	0.5	130	80	149.3	68.9	36	94	90.5	37.3	35.3	30.8	49.5	46.6	22.6	16.3	21.8	36.6	30.8	59	13	1371	no DR	no DR	urban	40-50	6	1	0	0	no DR	no DR	oral medication	0	1	1-3 monthly	never	1
0	0	0	0	1	6	6	0	mild NPDR	mild NPDR	2	1	0.8	0.4	130	80	141.5	41.5	29	79	70	37	27.9	25.9	48.3	38.3	20	15.3	24.7	30.9	20.9	51	5	954	mild NPDR	dr	urban	50-60	1	0	0	0	mild NPDR	mild NPDR	oral medication	0	1	never	never	0
0	0	0	1	0	1	6	0	no DR	no DR	1	1	0.33	0.33	110	70	164	76.2	39	109	108	34.3	23.7	21.6	30.5	31.5	24.6	16.4	31.9	42.2	28.4	75	20	1623	no DR	no DR	urban	>70	8	1	0	0	no DR	no DR	oral medication	0	1	1-3 monthly	never	0
1	1	1	0	1	2	6	0	moderate NPDR	severe NPDR	4	4	0.25	0.2	120	80	152	60.3	33	97.5	87	36.7	31.6	28.1	48	41.6	22.2	16.1	23.2	35.2	26.1	65	9.5	1242	severe NPDR	dr	urban	50-60	10	1	1	1	VTDR	severe NPDR	insulin	0	2	1-3 monthly	never	1
0	0	0	0	0	1	6	0	mild NPDR	mild NPDR	1	1	0.3	0.3	130	80	137.6	49	29.7	88	80.5	36	30.9	27.4	47.9	42.1	20.6	15.5	24	33.6	25.7	54	8.5	1062	mild NPDR	dr	urban	40-50	12	2	0	0	mild NPDR	mild NPDR	oral medication	0	1	1-3 monthly	never	0
0	0	0	1	1	1	6	0	0	0	0	0	0.05	0.05	145	90	164	73.9	42	100	93	32.3	22.3	20.3	29.1	29.9	25.9	18	33.3	43.5	27.5	67	17	1600	no DR	no DR	urban	60-70	0	0	0	0	no DR	no DR	oral medication	1	1	1-3 monthly	never	0
0	0	0	0	0	2	6	0	no DR	no DR	1	1	0.1	0.083	100	70	149.5	37.3	27	69.5	65	32.7	23.3	21.3	43.9	33.7	23	19	29.1	32.5	17.4	29	1.5	909	no DR	no DR	urban	<=40	2	0	0	0	no DR	no DR	oral medication	0	1	1-3 monthly	never	0
0	0	0	0	1	2	6	0	mild NPDR	mild NPDR	1	1	0.3	0.2	120	80	153	54.8	31.5	96.5	83.5	37.5	30	27.4	49.6	41.6	21.5	16.2	23.6	33.5	23.4	59	6.5	1156	mild NPDR	dr	urban	50-60	4	0	0	0	mild NPDR	mild NPDR	oral medication	0	1	1-3 monthly	never	0
0	0	0	0	1	2	6	0	ungradable	ungradable	9	9	0.067	0.003	120	80	143	67.2	36	110	89	44.2	39.6	36.1	57.7	53	18.4	12.3	17.3	31.9	32	80	18.5	1303			urban	60-70	6	1					oral medication	0	1	1-3 monthly	never	0
0	0	0	0	1	2	6	0	no DR	no DR	1	1	0.67	0.6	150	90	160	45.5	32.5	72.5	67.5	10.1	7	5.5	10.3	9.1	32.6	29.3	38.6	49.9	17.8	30	2.5	1229	no DR	no DR	urban	50-60	6	1	0	0	no DR	no DR	oral medication	1	1	1-3 monthly	never	0
0	0	0	0	0	1	6	0	mild NPDR	mild NPDR	1	1	1	1	130	80	164.5	56.6	34.5	77	72.5	11.4	8.3	7.1	11.6	10.4	35.1	30.8	40.1	52.3	20.9	33	5.5	1425	mild NPDR	dr	urban	40-50	1	0	0	0	mild NPDR	mild NPDR	oral medication	0	1	1-3 monthly	never	0
0	0	0	1	0	2	6	0	no DR	mild NPDR	1	1	0.05	0.3	130	80	170	69.1	37	89	84	20	14.1	12.6	17	16.8	32.2	26.2	37	49.5	23.9	52	10.5	1597	mild NPDR	dr	urban	60-70	10	1	0	0	mild NPDR	mild NPDR	oral medication	0	1	1-3 monthly	never	0
0	0	0	0	1	6	6	0	moderate NPDR	mild NPDR	4	1	0.1	0.1	150	90	156.5	69.5	41	98	94	34.3	32	27.5	43	37.4	25.7	18	25.3	40.3	28.4	70	11	1407	moderate NPDR	dr	urban	60-70	6	1	1	1	VTDR	moderate NPDR	diet only	1	0	never	never	0
0	0	0	0	1	2	6	1	PDR	PDR	4	4	0.3	0.2	130	80	148	49.2	33	82	82	36.7	29	26.4	47.4	38	20.7	15.2	23.9	32.5	22.5	66	7	1710	PDR	dr	urban	60-70	2	0	1	1	VTDR	PDR	oral medication	0	1	1-3 monthly	never	0
0	0	0	0	1	2	6	0	no DR	no DR	1	1	0.1	0.1	160	90	144	57	35	96	85	41.4	35	32	52.4	44.3	18.8	12.7	20	32.2	27.5	80	13	1166	no DR	no DR	urban	>70	40	4	0	0	no DR	no DR	oral medication	1	1	1-3 monthly	never	0
0	0	0	0	1	1	6	0	high risk PDR	high risk PDR	1	1	0.033	0.033	140	90	168	57.3	37	91	85	22.7	15.2	13.1	20.2	20.2	29.9	23.7	36.6	47.2	20.3	45	6	1834	high risk PDR	dr	urban	60-70	17	3	1	0	VTDR	5	diet only	1	0	1-3 monthly	never	0
1	0	0	0	0	2	4	0	no DR	moderate NPDR	1	4	0	0.2	130	80	158.2	58.3	37	94	87.5	29.7	2	17.8	25.7	26.4	25.3	18.2	33.3	42.8	23.4	61	11.5	1362	moderate NPDR	dr	urban	>70	28	4	1	1	VTDR	moderate NPDR	insulin	0	2	1-3 monthly	3-12 monthly	0
0	0	0	0	1	6	6	0	ungradable	ungradable	9	9	0.286	0.67	130	80	165	69.2	38	90	89	29.4	20.2	18.1	24.6	25.3	26.2	19	33.1	43.7	25.4	70	15	1537			urban	>70	3	0					diet only	0	0	never	never	0
0	0	1	0	1	1	6	0	mild NPDR	mild NPDR	1	1	0.67	0.8	120	70	157.5	62.1	31	93	88	32.5	28.7	24.7	43.2	37.8	24.9	18.6	26	38.2	25	54	7	1294	mild NPDR	dr	urban	40-50	1	0	0	0	mild NPDR	mild NPDR	oral medication	0	1	1-3 monthly	never	1
0	0	0	0	1	2	6	0	no DR	no DR	1	1	0.3	0.1	130	80	156	60.6	32	86	78	32.5	28.6	24.7	43.9	39.1	24.6	18.8	26	37.5	24.9	49	6.5	1270	no DR	no DR	urban	40-50	1	0	0	0	no DR	no DR	oral medication	0	1	1-3 monthly	never	0
0	0	0	1	1	1	6	0	no DR	ungradable	1	9	0.33	0	130	80	154	69.7	40	109	100	31.3	22	20.2	26.8	27.6	24.5	17.2	31.9	42.1	29.4	75	22	1529	no DR	no DR	urban	>70	3	0	0	0	no DR	no DR	oral medication	0	1	1-3 monthly	never	0
0	0	0	0	1	1	6	0	no DR	no DR	1	1	0.5	0.4	100	70	148.3	63.7	35.5	96.5	90	37.1	33.8	29.7	49	44.8	22.2	16.1	22.5	35.7	28.9	61	12	1292	no DR	no DR	urban	40-50	2	0	0	0	no DR	no DR	oral medication	0	1	1-3 monthly	never	0
0	0	0	0	0	2	6	0	moderate NPDR	moderate NPDR	4	4	0.2	0.1	120	80	157	51.3	38	83	72	28	23.5	19.7	38.3	19.7	25.8	20.3	29.4	37.9	20.8	45	4	1412	moderate NPDR	dr	urban	40-50	2	0	1	1	VTDR	moderate NPDR	oral medication	0	1	1-3 monthly	never	0
0	0	0	0	1	2	6	0	no DR	no DR	1	1	0.017	0.2	110	70	160.4	59.7	35	85	76.5	31.1	26.7	22.9	41.4	35.2	25.4	19.2	27.1	38.5	23.2	54	5.5	1263	no DR	no DR	urban	50-60	3	0	0	0	no DR	no DR	oral medication	0	1	1-3 monthly	never	0
0	0	0	0	0	2	5	0	no DR	no DR	1	1	0.4	0.5	120	80	168	69.1	38	87	85.2	25.2	17.4	15.6	23.1	23.2	29.9	23	35.8	47.3	24.5	51	11	1569	no DR	no DR	urban	50-60	0	0	0	0	no DR	no DR	oral medication	0	1	1-3 monthly	3-12 monthly	0
0	0	0	0	0	1	1	0	moderate NPDR	moderate NPDR	1	1	0.4	0.4	120	80	151.5	63.1	38.1	101.2	89.6	36.2	32.3	38.4	46.9	41.3	22.8	16.4	23.3	36.3	27.5	67	11	1289	moderate NPDR	dr	urban	50-60	0	0	0	0	moderate NPDR	moderate NPDR	oral medication	0	1	1-3 monthly	1-3 monthly	0
0	0	0	1	1	2	6	0	severe NPDR	severe NPDR	4	4	0.5	0.3	130	80	155	58.3	38	93	98	27.9	19.1	17	25.2	25.6	26.5	19.6	34.5	44	24.3	55	11.5	1373	severe NPDR	dr	urban	50-60	15	2	1	1	VTDR	severe NPDR	oral medication	0	1	1-3 monthly	never	0
0	0	0	0	0	2	6	0	ungradable	ungradable	1	4	0.03	0.03	142	105	153	48.9	34	91	79	32.3	25.6	22.6	42.8	34.7	23.1	17.8	26.8	35.2	20.9	54	4.5	1085			urban	50-60	10	1	1	1	VTDR		oral medication	1	1	1-3 monthly	never	0
0	0	0	0	1	1	6	0	no DR	no DR	1	1	0.003	0.1	130	80	139.5	44.6	31.5	93.5	88.5	37.4	29.6	27.1	48	38.6	19.3	14	23.2	31.2	22.9	65	7.5	996	no DR	no DR	urban	60-70	13	2	0	0	no DR	no DR	oral medication	0	1	1-3 monthly	never	0
0	0	0	0	0	1	2	0	no DR	no DR	1	1	0.67	1	120	80	161	52.2	33.5	81	79.5	21	14.1	12.2	19.1	18.8	29.8	24.1	36.9	47.2	20.1	41	5.5	1307	no DR	no DR	urban	50-60	12	2	0	0	no DR	no DR	oral medication	0	1	1-3 monthly	1-3 monthly	0
0	0	0	0	1	1	6	0	no DR	no DR	1	1	0.3	0.33	110	80	148	55.5	33	98	88	33.2	29.3	25.4	44.1	38.7	23.3	17.7	25.6	36.5	25.3	55	8	1184	no DR	no DR	urban	40-50	1	0	0	0	no DR	no DR	oral medication	0	1	1-3 monthly	never	0
0	0	0	0	1	2	6	0	no DR	no DR	1	1	0.5	0.33	140	90	148	46.7	36	92	80	31.1	25.3	22	41.4	34	23.2	17.9	27.3	35.3	21.3	52	4.5	1054	no DR	no DR	urban	50-60	9	1	0	0	no DR	no DR	oral medication	1	1	1-3 monthly	never	0
0	0	0	0	1	1	4	0	no DR	no DR	1	1	0.5	0.4	115	90	151	62.3	34	88	85.5	38.2	33.2	29.7	49.3	42.8	21.5	15.2	21.9	34.8	27.3	73	11.5	1265	no DR	no DR	urban	60-70	14	2	0	0	no DR	no DR	oral medication	0	1	1-3 monthly	3-12 monthly	0
1	0	1	0	1	2	6	0	high risk PDR	high risk PDR	4	4	0.003	0.2	120	70	182	89.7	43	107	112	25.6	18.1	16.5	21	21.4	31.7	24.3	35.5	49	27.1	61	14.5	1912	high risk PDR	dr	urban	60-70	5	0	1	1	VTDR	5	insulin	0	2	1-3 monthly	never	1
0	0	0	0	1	2	6	0	no DR	no DR	1	1	0.1	0.1	100	70	147	38.3	30	69	68.3	36.2	25.3	23.8	46.2	33.5	20.2	15.5	25.7	28.8	17.7	51	3	909	no DR	no DR	urban	60-70	1	0	0	0	no DR	no DR	oral medication	0	1	1-3 monthly	never	0
0	0	0	0	1	2	6	0	no DR	no DR	1	1	0.4	0.1	110	80	160	53.5	37	78	93	26.3	22.6	18.5	36.4	31.2	27.2	21.6	30.5	39.9	20.9	41	3.5	1186	no DR	no DR	urban	40-50	1	0	0	0	no DR	no DR	oral medication	0	1	1-3 monthly	never	0
0	0	0	0	1	2	6	0	mild NPDR	mild NPDR	1	1	0.5	0.4	130	80	150.5	54.2	37.5	90	85	31.9	21.5	19.1	28.1	28.9	23.8	16.5	32.4	41.4	23.9	60	12	1287	mild NPDR	dr	urban	60-70	11	2	0	0	mild NPDR	mild NPDR	oral medication	0	1	1-3 monthly	never	0
0	0	0	0	1	1	6	0	mild NPDR	no DR	1	1	0.285	1	140	90	156	60	35	87.8	82	31.2	27.8	23.6	41	35.5	25.5	19.1	27.1	39.1	24.7	57	7	1268	mild NPDR	dr	urban	50-60	1	0	0	0	mild NPDR	mild NPDR	oral medication	1	1	1-3 monthly	never	0
0	0	0	0	0	6	3	0	no DR	no DR	1	1	0.2	0.3	120	80	167	48.4	35	72	74	22	14.3	12	19.6	19.5	30.9	24.7	37.8	48.3	17.4	30	2	1248	no DR	no DR	urban	50-60	0	0	0	0	no DR	no DR	oral medication	0	1	never	1-3 monthly	0
0	0	0	0	0	2	6	0	no DR	no DR	1	1			110	70	162	53.2	32	80	78	23.6	20.8	16.3	35	31.7	28.7	23.8	32.4	40.8	20.3	21	2	1195	no DR	no DR	urban	<=40	0	0	0	0	no DR	no DR	oral medication	0	1	1-3 monthly	never	0
0	0	0	0	1	2	6	0	no DR	no DR	1	1	0.67	0.4	130	86	141	54.7	34	87	79	36.6	32.6	28.8	48.4	43.4	21.1	15.5	23.2	34.4	27.5	60	10.5	1154	no DR	no DR	urban	50-60	7	1	0	0	no DR	no DR	oral medication	0	1	1-3 monthly	never	0
0	0	0	0	0	6	6	0	no DR	no DR	1	1	0.1	0.1	100	70	152	52.2	40	90	93	34.2	27.8	24.8	45.7	38.5	22.8	17.5	25.7	34.7	22.6	52	5.5	1130	no DR	no DR	urban	50-60	1	0	0	0	no DR	no DR	oral medication	0	1	never	never	0
0	0	0	0	1	1	6	0	ungradable	ungradable	1	9	0.3	0.2	120	80	139	49	34	97	95	40.5	32.9	30.4	51.6	42.6		12.7	21	30.8	25.4	75	10.5	1050			urban	60-70	11	2		0			oral medication	0	1	1-3 monthly	never	0
1	0	0	0	0	6	6	0	moderate NPDR	moderate NPDR	1	1	0.5	0.4	120	80	165	70.2	41	96	90	22.8	16.1	14.6	20.1	20.1	30.8	24.3	36.3	48.1	25.8	53	12.5	1598	moderate NPDR	dr	urban	50-60	1	0	0	0	moderate NPDR	moderate NPDR	insulin	0	2	never	never	0
0	0	0	0	1	2	6	1	mild NPDR	mild NPDR	1	1	0.33	0.33	140	90	147	44.6	30	86	73	37.3	27.9	26	47.7	36.7	19.9	14.7	24	30.8	20.6	64	5.5	999	mild NPDR	dr	urban	>70	11	2	0	0	mild NPDR	mild NPDR	oral medication	1	1	1-3 monthly	never	0
1	0	0	0	1	2	6	0	no DR	no DR	1	1	0.5	0.2	120	80	155	69.1	36	98	93	36.2	33.3	29	46.9	42.1	23.6	16.8	22.9	37.6	28.8	65	11.5	1383	no DR	no DR	urban	50-60	15	2	0	0	no DR	no DR	insulin	0	2	1-3 monthly	never	0
0	0	0	1	0	2	6	0	no DR	no DR	1	1	0.33	0.4	120	80	157	50.8	36	81	73	14.3	10	8.5	13.7	12.8	31.7	27.5	38.3	49	20.6	38	5.5	1306	no DR	no DR	urban	50-60	7	1	0	0	no DR	no DR	oral medication	0	1	1-3 monthly	never	0
0	0	1	0	1	1	6	0	severe NPDR	PDR	1	1	0.5	0.5	100	70	156.2	48.4	34	74.5	71.5	21.2	14.2	12.2	18.4	18.3	27.9	22.6	25.9	45.3	19.8	45	6.5	1723	PDR	dr	urban	60-70	2	0	1	0	VTDR	PDR	oral medication	0	1	1-3 monthly	never	1
0	0	0	0	1	2	2	0	no DR	no DR	1	1	0.1	0.003	120	70	149	62.5	34.5	88	84.5	23.9	17.2	15.8	22.1	22.1	28.1	22	35.2	45.5	28.2	54	16	1456	no DR	no DR	urban	50-60	10	1	0	0	no DR	no DR	oral medication	0	1	1-3 monthly	1-3 monthly	0
0	0	0	0	0	6		0	no DR	no DR	1	1	0.4	0.4	120	80	145	50.7	32	86	82	33.8	28.7	25.2	44.6	38	22.2	16.8	25.4	34.9	24.1	57	7.5	1106	no DR	no DR	urban	40-50	16	3	0	0	no DR	no DR	oral medication	0	1	never		0
0	0	0	0	0	2	6	0	no DR	no DR	1	1	0.4	0.4	140	100	149.5	63.3	34.5	106	89.5	38.3	34	30.3	49.9	44.4	21.5	15.4	21.8	35	25.3	69	12	1279	no DR	no DR	urban	50-60	5	0	0	0	no DR	no DR	oral medication	1	1	1-3 monthly	never	0
1	0	0	0	1	2	6	0	no DR	no DR	1	1	0.8	0.8	130	80	154.4	69.6	41	111	101	36.2	33.6	29.2	46.4	41.4	23.8	16.7	23.1	37.8	29.2	68	12.5	1392	no DR	no DR	urban	50-60	5	0	0	0	no DR	no DR	insulin	0	2	1-3 monthly	never	0
0	0	0	0	0	1	6	0	PDR	PDR	4	4	0.06	0.08	120	80	159	55.2	38	85	85	18.9	13.1	11.4	17.7	17.3	30.8	25.4	37.3	48.1	21.8	41	7.5	1643	PDR	dr	urban	50-60	1	0	1	1	VTDR	PDR	oral medication	0	1	1-3 monthly	never	0
0	0	0	0	1	1	6	0	moderate NPDR	severe NPDR	1	1	1	0.8	110	70	145.5	49	32.3	85.5	78	33.1	27.7	24.2	44.9	38.9	22.8	17.9	26.4	34.8	23.1	45	5.5	1804	severe NPDR	dr	urban	40-50	2	0	1	0	VTDR	severe NPDR	oral medication	0	1	1-3 monthly	never	0
0	0	0	0	1	1	6	1	no DR	no DR	1	1	0.4	0.5		0			0					0	0	0	29.3	0	0	0				1021	no DR	no DR	urban	>70	0	0	0	0	no DR	no DR	oral medication		1	1-3 monthly	never	0
0	0	0	0	1	2	6	0	no DR	no DR	1	1	0.67	0.67	120	70	139	38.4	35	73.5	69	35.7	26.6	24.5	46.8	36.5	20.1	15.6	25.5	30.5	19.9	46	4	911	no DR	no DR	urban	50-60	20	3	0	0	no DR	no DR	oral medication	0	1	1-3 monthly	never	0
0	0	0	0	1	2	6	0	no DR	no DR	1	1	0.1	0.2	100	70	149	60.6	36	103	91	37.5	25.5	23.1	35.4	36.4	23	14.3	32.2	40.7	27.3	62	16.5	1368	no DR	no DR	urban	50-60	4	0	0	0	no DR	no DR	oral medication	0	1	1-3 monthly	never	0
0	0	0	0	1	2	6	0	no DR	no DR	1	1	0.3	0.3	120	80	147	59.6	37.5	97	87	37.1	32.9	29.1	49.1	44.1	21.7	16	22.8	34.8	27.6	60	10.5	1229	no DR	no DR	urban	40-50	5	0	0	0	no DR	no DR	oral medication	0	1	1-3 monthly	never	0
0	0	0	0	1	1	6	0	no DR	no DR	1	1	1	0.67	130	90	159	63.3	35	94	88	34.3	29.6	26	45.4	39.4	23.9	17.7	24.6	37.1	25	60	7.5	1303	no DR	no DR	urban	50-60	5	0	0	0	no DR	no DR	oral medication	0	1	1-3 monthly	never	0
0	0	0	0	1	2	6	0	no DR	no DR	1	1	0.1	0.1	140	90	150.5	59.2	32.5	85	75.5	36.7	31.6	28.1	48.1	41.9	22	16.1	23.2	35.3	26.1	64	9	1225	no DR	no DR	urban	50-60	0	0	0	0	no DR	no DR	oral medication	1	1	1-3 monthly	never	0
0	0	0	0	1	1	6	0	PDR	PDR	1	1	0.67	0.5	189	98	155	75.4	35	105	97	39.1	36.7	32.3	50.7	46.8	22.3	15.3	20.1	36.5	31.4	71	15	1461	PDR	dr	urban	50-60	9	1	1	0	VTDR	PDR	oral medication	1	1	1-3 monthly	never	0
0	0	0	0	0	6	6	0	no DR	no DR	1	1	0.4	0.4	120	80	170	65.7	42	94	105	28.6	19.2	17	25.2	25.7	27.7	20.4	34.3	45.2	22.7	57	10	1493	no DR	no DR	urban	60-70	3	0	0	0	no DR	no DR	diet only	0	0	never	never	0
							0	PDR	very severe NPDR	0	0	0.016	0.167	130	100	153.5	54.8	42	83	85	17.1	12.2	10.8	15.3	14.8	3.1	25.5	36.6	47.5	23.3	49	10	1359	no DR	no DR	urban	60-70	6	1	0	0	no DR	no DR		0
0	0	0	0	1	2	6	1	no DR	no DR	1	1	0.4	0.33	120	80	156.5	53.2	33	88.8	77.6	32.6	26.4	23.2	43.1	35.3	23.6	18	26.4	35.6	31.7	57	5	1152	no DR	no DR	urban	60-70	9	1	0	0	no DR	no DR	oral medication	0	1	1-3 monthly	never	0
0	0	0	0	1	2	6	0	no DR	no DR	1	1	0.4	0.3	150	90	142.5	45.4	31	89	75	36.1	28.6	25.9	46.6	37.4	20.2	15	24.1	32.3	22.4	63	6.5	1014	no DR	no DR	urban	60-70	8	1	0	0	no DR	no DR	oral medication	1	1	1-3 monthly	never	0
0	0	0	0	0	2	6	0	no DR	no DR	1	1	0.67	0.3	120	80	148.5	59.8	37	92	88	36.4	32.2	28.4	47.7	42.1	22.1	16.2	23.3	35.5	27.1	64	10.5	1235	no DR	no DR	urban	50-60	3	0	0	0	no DR	no DR	oral medication	0	1	1-3 monthly	never	0
0	0	0	0	1	2	3	0	no DR	no DR	1	1	0.8	0.67	150	90	150	62.5	33	92	86	38.7	33.8	30.3	50.1	43.8	21.2	15	21.5	34.4	27.8	72	12	1265	no DR	no DR	urban	60-70	13	2	0	0	no DR	no DR	oral medication	1	1	1-3 monthly	1-3 monthly	0
1	0	0	0	1	2	6	0	no DR	mild NPDR	1	1	0.3	0.3	100	70	156	45.8	36	72	85	29.2	19	16.3	24.4	25.1	25.9	18.8	34.7	43.4	18.8	44	4.5	1173	mild NPDR	dr	urban	60-70	7	1	0	0	mild NPDR	mild NPDR	insulin	0	2	1-3 monthly	never	0
0	0	1	0	1	1	6	0	no DR	no DR	1	1	0.2	0.2	120	70	158	65.9	31.5	99	84.5	33	29.9	25.7	43.5	38.6	25.1	18.5	25.4	39	26.4	56	8	1352	no DR	no DR	urban	40-50	2	0	0	0	no DR	no DR	oral medication	0	1	1-3 monthly	never	1
0	0	1	0	1	2	6	0	no DR	no DR	1	1	0.05	0.03	120	80	149.5	77.6	37	105	102	42	40.5	35.8	54.6	52.2	20.6	13.7	17.6	34.8	34.7	75	20.5	1473	no DR	no DR	urban	50-60	2	0	0	0	no DR	no DR	oral medication	0	1	1-3 monthly	never	1
0	0	0	0	1	2	6	0	severe NPDR	moderate NPDR	1	1	0.6	0.6	140	80	159.5	69.6	36	92	86	37.6	33	29.4	48.7	42.4	22.7	15.9	21.8	36.5	27.4	72	10.5	1382	severe NPDR	dr	urban	60-70	4	0	1	0	VTDR	severe NPDR	oral medication	1	1	1-3 monthly	never	0
0	0	0	0	1	2	6	0	PDR	PDR	1	1	0.33	0.33	150	90	162	61.4	37	90	81	22	15.3	13.6	20.2	20.1	30.2	24.1	36.6	47.6	23.4	47	9.5	1545	PDR	dr	urban	50-60	9	1	1	0	VTDR	PDR	oral medication	1	1	1-3 monthly	never	0
0	0	0	0	1	1	6	0	ungradable	ungradable	9	9	0.033	0.033	140	90	155	69.4	35	111	98	41.9	36.2	33	55.6	50.3	20.3	14.3	19	33.3	28.9	71	13	1352			urban	50-60	8	1					oral medication	1	1	1-3 monthly	never	0
0	0	0	0	0		2	0	moderate NPDR	moderate NPDR	1	1	0.67	0.67	160	90	153	57.4	37.2	87.2	85.7	38.6	31.4	28.7	51	43.4	21.1	15.6	22.6	33.3	24.5	63	8	1190	moderate NPDR	dr	urban	50-60	5	0	0	0	moderate NPDR	moderate NPDR	diet only	1	0		1-3 monthly	0
0	0	1	0	1	1	6	0	moderate NPDR	high risk PDR	1	1	0.4	0.4	210	90	148.5	44.6	31	85	73.5	28.2	23.1	19.5	37.5	30	24.1	18.7	28.9	36.4	20.2	54	4	1731	high risk PDR	dr	urban	60-70	25	4	1	0	VTDR	5	oral medication	1	1	1-3 monthly	never	1
0	0	0	0	1	2	6	0	no DR	no DR			0.4	0.5	130	90	145	59.9	35	85	82	37.2	33.6	29.6	47.9	42.4	21.6	15.3	22.6	35.6	28.5	71	12	1232	no DR	no DR	urban	60-70	10	1	0		no DR	no DR	oral medication	0	1	1-3 monthly	never	0
0	0	0	1	1	2	6	1	no DR	mild NPDR	1	1	0.3	0.5	170	90	164	81	41	103	99	28.4	20.3	18.8	26	26.4	28.9	21.3	34.7	46.4	30.1	58	17.5	1743	mild NPDR	dr	urban	40-50	3	0	0	0	mild NPDR	mild NPDR	oral medication	1	1	1-3 monthly	never	0
0	0	1	0	0	1	6	0	severe NPDR	severe NPDR	1	1	0.6	0.6	110	70	167	70.1	39.2	97.5	94.5	25.6	17.8	16	22.8	23	29.3	22.4	35.7	46.7	25.1	56	12	1580	severe NPDR	dr	urban	50-60	10	1	1	0	VTDR	severe NPDR	oral medication	0	1	1-3 monthly	never	1
1	0	0	0	1	2	6	0	no DR	mild NPDR	1	1	0.5	0.5	130	80	160	54.7	37	83	90	20.8	14.2	12.4	18.7	18.5	29.5	24	36.1	46.9	21.4	46	7.5	1346	mild NPDR	dr	urban	50-60	5	0	0	0	mild NPDR	mild NPDR	insulin	0	2	1-3 monthly	never	0
0	0	0	0	0	2	6	0	no DR	no DR	1	1	0.8	0.8	110	80	158	63.6	35	95	86	33.5	29.5	25.6	43.9	38.1	24.2	18.1	25.2	38.1	25.5	60	8	1313	no DR	no DR	urban	50-60	2	0	0	0	no DR	no DR	oral medication	0	1	1-3 monthly	never	0
0	0	0	1	0	2	6	0	mild NPDR	mild NPDR	1	1	0.06	0.1	120	80	156.4	65.2	40	93	92	28	19.5	17.7	25.7	26.1	27.2	20.1	34.2	44.7	26.6	57	14.5	1484	mild NPDR	dr	urban	50-60	2	0	0	0	mild NPDR	mild NPDR	oral medication	0	1	1-3 monthly	never	0
0	0	0	0	1	2	6	0	no DR	no DR	1	1	0.69	1	130	90	152	75.6	34	105	100.5	40.9	38.5	34.2	53.3	49.9	21.2	14.3	18.7	35.5	32.7	73	17	1451	no DR	no DR	urban	50-60	1	0	0	0	no DR	no DR	oral medication	0	1	1-3 monthly	never	0
0	0	0	0	1	3	6	0	no DR	no DR	1	1	0.8	0.67	140	80	161	64	32	103	80	37	30.7	27.6	48.6	41	22.6	16.3	22.8	35.4	24.7	68	8	1299	no DR	no DR	urban	60-70	3	0	0	0	no DR	no DR	diet only	1	0	3-12 monthly	never	0
0	0	0	0	0	2	2	0	no DR	no DR	1	1	0.1	0.1	140	90	152	49.6	34.2	74	72.5	32.6	26.2	23.1	42.4	34	22.9	17.2	26.4	35.3	21.5	62	5	1094	no DR	no DR	urban	60-70	2	0	0	0	no DR	no DR	oral medication	1	1	1-3 monthly	1-3 monthly	0
0	0	0	0	1	1	6	0	no DR	no DR	1	1	0.5	0.4	130	80	154.5	49.7	31	93	73	31.7	25.3	22.2	41.9	33.8	23.5	18	27.1	35.1	20.8	56	4.5	1100	no DR	no DR	urban	60-70	5	0	0	0	no DR	no DR	oral medication	0	1	1-3 monthly	never	0
0	0	0	1	1	6	6	0	mild NPDR	no DR	1	1	0.1	0.2	130	80	167	56.8	34.5	84.5	81	16.9	11.6	9.9	15.5	14.9	32.1	27	37.9	49.4	20.4	41	5.5	1402	mild NPDR	dr	urban	60-70	13	2	0	0	mild NPDR	mild NPDR	oral medication	0	1	never	never	0
0	0	0	0	1	2	6	0	mild NPDR	mild NPDR	1	1	0.16	0.8	130	80	145.5	48.5	33	92.5	78.5	36.5	29.2	26.5	47.3	38.6	20.7	15.4	24	33	22.9	63	6.5	1061	mild NPDR	dr	urban	60-70	1	0	0	0	mild NPDR	mild NPDR	oral medication	0	1	1-3 monthly	never	0
0	0	0	0	0	1	6	0	no DR	no DR	1	1	0.1	0.1	130	90	154	80.3	38	116	113	43.7	40.7	36.6	57.9	55.2	19.8	13.2	16.1	33.4	33.9	77	20	1501	no DR	no DR	urban	50-60	1	0	0	0	no DR	no DR	oral medication	0	1	1-3 monthly	never	0
0	0	0	0	1	1	6	0	no DR	no DR	1	1	0.5	0.5	170	90	149	48.4	30	80	76.5	34.43	27.3	24.5	43.7	34.2	21.6	15.8	25.1	34.1	21.8	70	6	1067	no DR	no DR	urban	>70	10	1	0	0	no DR	no DR	oral medication	1	1	1-3 monthly	never	0
0	0	0	0	1	2	6	0	mild NPDR	no DR	1	1	0.2	0.67	140	80	160	65.2	42	96	98	25.7	17.9	16.1	21.9	22.2	27.6	21.1	34	45.1	25.5	63	14.5	1492	mild NPDR	dr	urban	60-70	2	0	0	0	mild NPDR	mild NPDR	oral medication	1	1	1-3 monthly	never	0
0	0	0	0	1	2	6	0	no DR	no DR	1	1	0.67	0.33	130	80	142.5	51	37.5	82	76	33.2	29.1	25.3	44.5	39.3	22.6	17.2	25.7	35.2	25.1	51	8	1113	no DR	no DR	urban	40-50	2	0	0	0	no DR	no DR	oral medication	0	1	1-3 monthly	never	0
0	0	0	0	1	2	6	0	no DR	no DR	1	1	0.4	0.4	120	80	150	55	34	96	87	36.2	30.2	27	47.6	40.4	21.8	16.2	23.9	34.5	24.5	62	8	1164	no DR	no DR	urban	50-60	1	0	0	0	no DR	no DR	oral medication	0	1	1-3 monthly	never	0
0	0	0	0	1	6	6	0	no DR	no DR	1	1	0.2	0.29	130	80	160	77.2	37	100	99	29.4	21	19.4	26.1	26.6	27.3	19.8	33.6	44.8	30.2	65	20	1668	no DR	no DR	urban	50-60	2	0	0	0	no DR	no DR	oral medication	0	1	never	never	0
0	0	0	0	0	2	6	0	no DR	no DR	1	1	0.083	0.1	120	80	152	59.3	31.5	82.5	80.5	39.5	32.7	29.9	51.3	43.5	20.6	14.7	21.5	33.3	25.7	73	10	1213	no DR	no DR	urban	60-70	1	0	0	0	no DR	no DR	oral medication	0	1	1-3 monthly	never	0
0	0	0	0	0	1	6	0	no DR	no DR	1	1	0.5	0.67	160	90	159	56.8	39	88	87	24.4	16.6	14.6	21.1	21.2	27.4	21.3	34.8	44.9	22.5	55	9.5	1362	no DR	no DR	urban	60-70	1	0	0	0	no DR	no DR	oral medication	1	1	1-3 monthly	never	0
1	0	0	0	1	2	5	0	no DR	no DR	1	1	0.05	0.05	120	80	150	62.1	40.5	97	93	40.1	34.4	31.2	52.7	46.5	20.4	14.6	20.8	33.7	27.6	69	11.5	1251	no DR	no DR	urban	60-70	19	3	0	0	no DR	no DR	insulin	0	2	1-3 monthly	3-12 monthly	0
0	0	0	0	1	2	6	0	no DR	no DR	1	1	1	0.5	130	80	158	48.6	34	71	88	21.1	19	14.3	30.3	26	29.3	23.6	34	42	19.5	37	2.5	1128	no DR	no DR	urban	40-50	1	0	0	0	no DR	no DR	oral medication	0	1	1-3 monthly	never	0
0	0	0	0	1	1	6	0	moderate NPDR	moderate NPDR	1	1	0.79	0.79	120	80	160	65	32	95	90	33.7	29.6	25.7	44.8	39.3	24.5	18.3	25	37.7	25.4	56	7.5	1333	moderate NPDR	dr	urban	40-50	3	0	0	0	moderate NPDR	moderate NPDR	oral medication	0	1	1-3 monthly	never	0
0	0	0	0	1	2	6	0	no DR	no DR	1	1	0.083	0.1	160	90	157	47.6	31	74	68	31.4	24.1	21.3	42.4	34	24	19	28	35.1	19.3	45	3	1071	no DR	no DR	urban	50-60	6	1	0	0	no DR	no DR	oral medication	1	1	1-3 monthly	never	0
0	0	0	0	1	2	6	0	no DR	no DR	1	1	0.5	0.3	130	70	150	63	35	95.5	84	34.8	32.2	27.8	44.8	39.8	23.8	17.1	24.4	37.9	28.2	65	11	1302	no DR	no DR	urban	50-60	2	0	0	0	no DR	no DR	oral medication	0	1	1-3 monthly	never	0
0	0	0	1	1	2	6	0	high risk PDR	advance PDR	4	4	0.5	0.003	120	80	162	72	47	98	94	24.4	17.5	16.1	21.6	21.7	30.2	23.5	35.8	47.6	28.1	55	15.5	1649	advance PDR	dr	urban	40-50	12	2	1	1	VTDR	6	oral medication	0	1	1-3 monthly	never	0
0	0	0	0	1	2	6	1	no DR	no DR	1	1	0.67	0.6	160	90	143.5	41.4	33.5	78	77	32.8	25.3	22.6	42.2	32.4	20.9	15.6	25.8	32.4	20.1	61	4.5	963	no DR	no DR	urban	>70	2	0	0	0	no DR	no DR	oral medication	1	1	1-3 monthly	never	0
0	0	0	0	1	2	6	0	no DR	no DR	1	1	0.67	0.4	120	80	144	69.3	38	109	99	40.6	38.9	34.3	53.1	50.4	20.6	14.1	19.4	34.8	33.4	70	18	1356	no DR	no DR	urban	50-60	2	0	0	0	no DR	no DR	oral medication	0	1	1-3 monthly	never	0
0	0	0	0	0	2	6	0	no DR	no DR	1	1	0.3	0.3	140	80	147	47.5	36	84	89	34.1	27.3	24.4	44.1	35.3	21.6	16.1	25.3	33.7	22	63	6	1054	no DR	no DR	urban	60-70	3	0	0	0	no DR	no DR	oral medication	1	1	1-3 monthly	never	0
0	0	0	0	0	1	6	0	moderate NPDR	moderate NPDR	1	1	0.1	0.1	160	90	153	53.1	34	99	91.5	36.6	29.1	26.4	46.5	36.8	21.3	15.2	23.7	33.3	22.7	75	7.5	1131	moderate NPDR	dr	urban	>70	1	0	0	0	moderate NPDR	moderate NPDR	oral medication	1	1	1-3 monthly	never	0
0	0	0	0	0	6	6	0	no DR	no DR	1	1	0.4	0.67	110	70	141	60.7	32	99	94	41.2	37.1	33.3	55.2	51.4	19.5	14	20	32.6	30.5	63	14.5	1223	no DR	no DR	urban	40-50	1	0	0	0	no DR	no DR	diet only	0	0	never	never	0
1	0	0	0	1	2	6	0	no DR	no DR	1	1	0.03	0.067	140	70	153	58	42	96.5	86	34.5	29.6	26	45.3	39	23.1	17.2	24.8	36.2	24.9	61	8	1223	no DR	no DR	urban	50-60	6	1	0	0	no DR	no DR	insulin	1	2	1-3 monthly	never	0
0	0	0	0	1	2	6	0	mild NPDR	mild NPDR	1	1	1	0.67	120	80	162	70.3	38.5	98	95	26.1	18.3	16.6	24.4	24.6	29.4	22.3	35.8	46.8	26.8	51	13	1583	mild NPDR	dr	urban	40-50	1	0	0	0	mild NPDR	mild NPDR	oral medication	0	1	1-3 monthly	never	0
0	0	0	0	0	2	6	0	no DR	no DR	1	1	0.33	0.2	130	80	151	50.9	30	87	80	39.3	30.2	28.2	50.6	40.2	20	14.5	22.7	31.7	22.3	70	6.5	1088	no DR	no DR	urban	>70	10	1	0	0	no DR	no DR	oral medication	0	1	1-3 monthly	never	0
0	0	0	0	1	2	6	0	no DR	no DR	1	1	0.67	0.8	110	70	163	62.9	40	91	89	23.7	16.4	14.6	21.7	21.7	29.7	23.2	36.3	47.1	23.7	49	10	1472	no DR	no DR	urban	50-60	2	0	0	0	no DR	no DR	oral medication	0	1	1-3 monthly	never	0
0	0	0	0	0	2	6	0	no DR	no DR	1	1	0.1	0.03	140	90	164.5	47.7	34.5	77.5	71.2	23.6	15.3	13	19.7	19.8	27.9	22	35.6	45.4	17.6	42	25	1221	no DR	no DR	urban	60-70	1	0	0	0	no DR	no DR	oral medication	1	1	1-3 monthly	never	0
0	0	0	0	0	2	6	0	no DR	no DR	1	1	0.2	0.2	120	80	165	74.6	40	94	89	24	17.1	15.7	22.1	22.1	31	24.2	36.2	48.3	27.4	50	13.5	1668	no DR	no DR	urban	40-50	1	0	0	0	no DR	no DR	oral medication	0	1	1-3 monthly	never	0
								no DR	no DR	1	1	0.08	0.1																					no DR	no DR	urban	>70	4	0	0	0	no DR	no DR
0	0	0	0	1	3	6	0	ungradable	ungradable	9	9	0.033	0.003	130	80	153.6	51.1	30.4	85.8	83.8	35.7	27.9	25.4	47.6	39.3	22.2	17.1	25.2	33.5	21.7	52	5	1108			urban	50-60	6	1					oral medication	0	1	3-12 monthly	never	0
0	0	0	0	1	3	6	0	no DR	no DR	1	1	0.5	0.5	100	70	139	36.4	30	82	75	35.3	25.6	23.7	45.5	34.2	19.6	15	25.4	30.3	18.8	48	3	881	no DR	no DR	urban	50-60	15	2	0	0	no DR	no DR	oral medication	0	1	3-12 monthly	never	0
0	0	0	0	1	2	6	0	no DR	no DR	1	1	0.5	0.5	130	85	156	75.2	38	102	97	31.7	22.5	2.8	29.5	30.1	26	18.2	33.5	43.6	30.9	64	20.5	1622	no DR	no DR	urban	50-60	1	0	0	0	no DR	no DR	oral medication	0	1	1-3 monthly	never	0
0	0	1	1	1	1	6	0	severe NPDR	severe NPDR	1	1	0.4	0.5	120	80	164	54.2	33	85	78	20.8	14	12.1	18.5	18.3	29.7	24.1	36.6	47.1	20.2	44	6	1339	severe NPDR	dr	urban	60-70	12	2	1	0	VTDR	severe NPDR	oral medication	0	1	1-3 monthly	never	1
0	0	0	0	1	1	6	0	moderate NPDR	mild NPDR	1	1	0.4	0.3	130	80	152.5	62	35	91	83	36.6	31.9	28.3	48.3	42.7	22.4	16.4	23.1	35.8	26.7	62	9.5	1269	moderate NPDR	dr	urban	50-60	2	0	0	0	moderate NPDR	moderate NPDR	oral medication	0	1	1-3 monthly	never	0
0	1	1	0	1	1	6	0	no DR	no DR	1	1	0.1	0.1	130	80	155	61.8	36	99	85	37.6	31.8	28.6	49.8	43.3	21.9	16.1	22.6	34.5	25.7	63	9	1261	no DR	no DR	urban	50-60	9	1	0	0	no DR	no DR	oral medication	0	1	1-3 monthly	never	1
1	0	0	0	1	2	6	0	severe NPDR	severe NPDR	4	4	0.05	0.083	160	100	158	48.3	35	71	80	10.8	7.7	6.3	11.5	10.3	33.3	29.7	39.4	50.6	19.3	30	4	1278	severe NPDR	dr	urban	40-50	10	1	1	1	VTDR	severe NPDR	insulin	1	2	1-3 monthly	never	0
0	0	0	1	1	1	3	0	advance PDR	advance PDR	4	4	0.016	0.05	120	80	147.8	50.9	34.5	78	77.5	22.8	15.8	14	21.3	21.2	27.5	21.8	35.1	44.9	23.4	46	10	1722	advance PDR	dr	urban	50-60	5	0	1	1	VTDR	6	oral medication	0	1	1-3 monthly	1-3 monthly	0
0	0	0	0	0	2	6	0	PDR	severe NPDR	4	4	0.05	0.05	140	90	141.5	44.6	33	77	74	30.7	25.8	22.2	40.3	33.2	22.5	17.1	27	35.2	22.3	57	6	1620	PDR	dr	urban	60-70	9	1	1	1	VTDR	PDR	oral medication	1	1	1-3 monthly	never	0
0	0	0	0	1	2	6	0	no DR	no DR	1	1	0.67	0.67	110	70	153	53.4	31	79	76	30.2	26	22.1	40.7	35	24.9	19.3	27.9	37.7	22.8	49	5.5	1166	no DR	no DR	urban	40-50	3	0	0	0	no DR	no DR	oral medication	0	1	1-3 monthly	never	0
0	0	0	0	0	2	6	0	no DR	no DR	1	1	0.67	0.67	120	80	153	56	31.5	85	79	34.7	29	25.8	45.6	38.4	22.7	16.9	24.8	35.3	23.9	62	7.5	1185	no DR	no DR	urban	50-60	0	0	0	0	no DR	no DR	oral medication	0	1	1-3 monthly	never	0
0	1	1	1	1	1	6	1	moderate NPDR	moderate NPDR	1	1	0.1	0.083	130	90	161	51.1	35	76	73	19.6	13.2	11.3	18	17.6	30.3	24.9	37.4	47.6	19.7	38	5	1294	moderate NPDR	dr	urban	50-60	17	3	0	0	moderate NPDR	moderate NPDR	oral medication	0	1	1-3 monthly	never	1
1	1	1	0	0	6	6	0	PDR	PDR	4	4	0.25	0.5	126	84	154.5	63.2	33	92	81	34	30.5	26.4	44	38.3	24.3	17.6	25	38.2	26.5	64	9	1304	PDR	dr	urban	50-60	12	2	1	1	VTDR	PDR	insulin	0	2	never	never	1
0	0	0	0	1	1	6	0	mild NPDR	moderate NPDR	1	1	0.2	0.3	130	80	146	36.4	30	85	72	38.7	26.1	25.2	48.5	33.9	19.1	14.4	24.8	28.3	17.1	52	2	874	moderate NPDR	dr	urban	60-70	12	2	0	0	moderate NPDR	moderate NPDR	oral medication	0	1	1-3 monthly	never	0
0	0	0	0	1	1	6	0	severe NPDR	severe NPDR	1	1	1	0.67	116	90	154	55.4	31.5	80.5	74	33.6	28	24.7	44.3	37.3	23.3	17.5	25.6	36.3	23.4	59	6	1812	severe NPDR	dr	urban	60-70	15	2	1	0	VTDR	severe NPDR	oral medication	0	1	1-3 monthly	never	0
0	0	0	1	1	3	6	0	PDR	high risk PDR	1	2	0.4	0.1	180	100	162	15.3	45	101	93	25.4	18.2	16.8	22.6	22.8	29.8	22.8	35.5	47.2	28.7	56	16	1667	high risk PDR	dr	urban	50-60	16	3	1	0	VTDR	5	oral medication	1	1	3-12 monthly	never	0
0	0	0	1	1	2	6	0	no DR	no DR	1	1	0.3	0.4	120	80	168	74.6	39.5	107.5	106	31.8	21.8	19.7	27.7	28.5	26	18.2	32.9	43.5	26.4	70	16.5	1612	no DR	no DR	urban	>70	10	1	0	0	no DR	no DR	oral medication	0	1	1-3 monthly	never	0
0	0	0	0	0	1	6	0	no DR	no DR	1	1	0.1	0.1	140	90	158	65	33	99	90	39.5	33	30.1	50.9	42.9	21.2	14.7	21	34.2	26	78	10.5	1299	no DR	no DR	urban	>70	0	0	0	0	no DR	no DR	oral medication	1	1	1-3 monthly	never	0
0	0	0	0	0	2	6	0	PDR	PDR	4	4	0.016	0.06	130	80	160	56.9	35	83	90	20.9	14.4	12.6	19.1	18.8	29.9	24.2	36.8	47.3	22.2	46	8	1833	PDR	dr	urban	50-60	8	1	1	1	VTDR	PDR	oral medication	0	1	1-3 monthly	never	0
1	0	0	0	1	2	6	0	high risk PDR	advance PDR	4	4	0.5	0.1	120	90	160	82.3	49	103	110	27.1	19.8	18.6	23.3	23.7	29.6	22.2	35.1	46.9	32.1	61	20.5	1772	advance PDR	dr	urban	40-50	7	1	1	1	VTDR	6	insulin	0	2	1-3 monthly	never	0
1	0	0	0	1	2	6	0	no DR	no DR	1	1	0.3	0.2	120	70	147	39.9	30	75	83	19	17.2	12.3	27.4	23.1	27.9	22.6	34.3	41.6	18.5	41	1.5	987	no DR	no DR	urban	60-70	6	1	0	0	no DR	no DR	insulin	0	2	1-3 monthly	never	0
0	0	1	0	0	2	6	0	no DR	no DR	1	1	0.02	0.2	100	60	150	50.5	36	89	94	41.1	31	29.4	52.6	41.5	19.2	13.7	21.8	30.4	22.3	72	7	1075	no DR	no DR	urban	>70	0	0	0	0	no DR	no DR	oral medication	0	1	1-3 monthly	never	1
0	0	0	0	1	2	6	0	severe NPDR	severe NPDR	4	4	0.083	0.3	110	70	142	56.1	34	103	94	35.3	32.2	28	45.3	39.8	22.1	15.9	24	36.1	27.8	69	11.5	1812	severe NPDR	dr	urban	60-70	15	2	1	1	VTDR	severe NPDR	oral medication	0	1	1-3 monthly	never	0
0	0	0	0	1	2	6	0	no DR	no DR	1	1	0.28	0.5	120	70	145	53.3	30	79	78	33.2	29.3	25.4	44.8	40	23	17.7	25.7	36.1	25.4	49	7.5	1150	no DR	no DR	urban	40-50	3	0	0	0	no DR	no DR	oral medication	0	1	1-3 monthly	never	0
0	0	0	0	1	1	6	0	severe NPDR	severe NPDR	1	1	0.2	0.2	140	90	164.5	53.3	32.5	84	81.5	28.7	18.8	16.3	24.7	25.3	27.2	19.9	35	44.6	19.7	48	5.5	1696	severe NPDR	dr	urban	60-70	0	0	1	0	VTDR	severe NPDR	oral medication	1	1	1-3 monthly	never	0
0	0	0	0	1	2	6	0	no DR	no DR	1	1	0.5	0.5	133	84	158	61.1	34	96	85	31.6	27.9	23.8	42.1	36.7	25.3	19.1	26.7	38.7	24.5	53	6.5	1283	no DR	no DR	urban	40-50	3	0	0	0	no DR	no DR	oral medication	0	1	1-3 monthly	never	0
0	0	0	0	1	2	6	0	mild NPDR	mild NPDR	1	1	0.2	0.3			148	59.9	37.5	105	90	38.8	33.6	30.2	50.9	44.9	20.8	15.8	21.7	33.8	27.3	67	11	1224	mild NPDR	dr	urban	50-60	1	0	0	0	mild NPDR	mild NPDR	oral medication		1	1-3 monthly	never	0
0	0	0	0	1	2	6	0	no DR	no DR	1	1	0.2	0.286	130	100	171	72.7	40	95	91	30.3	20.6	18.5	26	26.7	26.8	19.2	33.5	44.3	24.9	68	14	1592	no DR	no DR	urban	>70	1	0	0	0	no DR	no DR	oral medication	0	1	1-3 monthly	never	0
0	0	0	0	0	2	6	0	mild NPDR	no DR	1	1	0.67	0.67	110	70	171	79	35.8	99	95.5	24.9	17.7	16.1	21.8	22	30.9	23.8	35.8	48.2	27	56	14	1735	mild NPDR	dr	urban	50-60	2	0	0	0	mild NPDR	mild NPDR	oral medication	0	1	1-3 monthly	never	0
0	0	0	0	0	1	6	0	no DR	no DR	1	1	0.25	0.4	141	82	155	54.6	32	82	73	29.4	25.5	21.5	39.4	33.5	25.5	19.7	28.4	38.5	22.7	52	5.5	1189	no DR	no DR	urban	50-60	1	0	0	0	no DR	no DR	oral medication	1	1	1-3 monthly	never	0
0	0	0	0	1	2	6	0	no DR	no DR	1	1	0.01	0.2	140	80	154	52.1	32	89	80.5	29.4	25	21.2	37.9	30.3	25.3	18.9	28.7	38.7	22	66	5.5	1150	no DR	no DR	urban	>70	10	1	0	0	no DR	no DR	oral medication	1	1	1-3 monthly	never	0
0	0	0	0	1	2	6	0	no DR	moderate NPDR	1	1	0.1	0.1	130	90	143.5	66.3	36.5	108	92.5	40.7	38	33.8	53.8	5.8	20.2	14.2	19.6	34.3	32.2	67	16	1310	moderate NPDR	dr	urban	50-60	5	0	0	0	moderate NPDR	moderate NPDR	oral medication	0	1	1-3 monthly	never	0
0	0	0	0	1	2	6	0	no DR	no DR	1	1	0.5	0.4	120	80	154.5	52.6	32.3	90.7	87.9	37.1	28.9	26.5	48.5	39.2	21.4	16.1	24	33.3	22	62	6	1124	no DR	no DR	urban	60-70	15	2	0	0	no DR	no DR	oral medication	0	1	1-3 monthly	never	0
0	1	0	0	1	1	6	0	no DR	no DR	1	1	0.1	0.67	130	80	152	47.8	36	79	78	25.6	17	14.8	20.8	21.2	24	18.4	32.5	41.6	20.7	59	8	1203	no DR	no DR	urban	>70	0	0	0	0	no DR	no DR	oral medication	0	1	1-3 monthly	never	1
0	0	0	1	1	1	6	0	no DR	mild NPDR	1	1	0.3	0.2	120	80	159	67.7	38	99	98	29	20.1	18.3	25.9	26.4	26.7	19.5	33.7	44.2	26.8	62	15.5	1518	mild NPDR	dr	urban	60-70	0	0	0	0	mild NPDR	mild NPDR	oral medication	0	1	1-3 monthly	never	0
1	0	0	0	1	2	6	0	no DR	mild NPDR	1	1	0.067	0.1	100	70	150.5	37.8	29.8	74.5	66.5	29.8	21.3	18.9	39.5	29.2	22.9	18.2	28.9	32.5	16.7	41	1.5	920	mild NPDR	dr	urban	50-60	17	3	0	0	mild NPDR	mild NPDR	insulin	0	2	1-3 monthly	never	0
0	0	0	0	0	6	6	0	no DR	no DR	1	1	0.33	0.4	110	70	154	48.6	33.5	90	76	33.7	26.1	23.4	44.9	36.2	22.8	17.7	26.5	33.9	20.5	51	4	1077	no DR	no DR	urban	50-60	4	0	0	0	no DR	no DR	oral medication	0	1	never	never	0
0	0	0	0	1	2	6	0	no DR	no DR	1	1	0.5	0.5	130	80	150	59.3	36	92.5	82.5	35.5	31.2	27.4	46.8	41.2	22.7	16.8	24	35.8	26.4	60	9.5	1233	no DR	no DR	urban	50-60	6	1	0	0	no DR	no DR	oral medication	0	1	1-3 monthly	never	0
0	0	0	0	1	1	6	0	moderate NPDR	no DR	1	1	0.5	0.8	130	90	160.5	65.3	40	92	86.5	21.5	15.2	13.8	19.4	19.2	30.7	24.6	37.1	48	25.3	50	11.5	1522	moderate NPDR	dr	urban	50-60	3	0	0	0	moderate NPDR	moderate NPDR	oral medication	0	1	1-3 monthly	never	0
0	0	0	0	0	2	6	0	no DR	no DR	1	1	0.3	0.3	110	80	162	75	40	96	93	27.2	19.3	17.8	23.9	24.3	28.5	21.3	34.3	45.9	26.8	62	17.5	1648	no DR	no DR	urban	50-60	3	0	0	0	no DR	no DR	oral medication	0	1	1-3 monthly	never	0
0	0	0	0	1	1	6	0	no DR	no DR	1	1	0.2	0.33	130	90	169.5	66.9	32	87.5	83	20.4	14.3	12.6	16.9	16.8	21.2	75.3	36.4	48.6	23.3	55	10	1554	no DR	no DR	urban	60-70	8	1	0	0	no DR	no DR	oral medication	0	1	1-3 monthly	never	0
0	0	0	0	1	6	6	0	no DR	no DR	1	1	0.4	0.5	120	80	145	44.6	35	89	74	29.7	24.6	21	40.3	33.7	23.5	18.6	28.2	35.4	21.2	45	4.5	1026	no DR	no DR	urban	40-50	2	0	0	0	no DR	no DR	oral medication	0	1	never	never	0
0	0	0	0	0	1	6	0	mild NPDR	mild NPDR	1	1	0.1	0.1	130	80	152	49.5	30	94	87	39.6	29.6	27.9	51.4	40.8	20.2	15.1	23.3	31.3	21.4	62	5.5	1068	mild NPDR	dr	urban	60-70	1	0	0	0	mild NPDR	mild NPDR	oral medication	0	1	1-3 monthly	never	0
0	0	0	0	1	2	6	0	no DR	no DR	1	1	0.4	0.1	130	90	150.5	46.9	32	88	71			0	0	0	29.3	0	0	0	20.7062			1102	no DR	no DR	urban	60-70	21	4	0	0	no DR	no DR	oral medication	0	1	1-3 monthly	never	0
0	0	0	0	1	2	6	0	high risk PDR	high risk PDR	4	4	0.016	0.03	140	90	145	52.5	0		81			0	0	0	20.3	0	0	0	24.9703			1539	high risk PDR	dr	urban	>70	2	0	1	1	VTDR	5	oral medication	1	1	1-3 monthly	never	0
0	0	0	0	1	2	6	0	high risk PDR	0	1	0	0.2	0.003	150	90	160	53.2	36	90	83	33.1	21.7	19	28.4	29.4	25.2	17.2	33.8	42.8	20.8	54	7.5	1727	high risk PDR	dr	urban	60-70	17	3	1	0	VTDR	5	oral medication	1	1	1-3 monthly	never	0
0	0	0	1	1	2	6	0	no DR	no DR	1	1	0.5	0.67	100	70	159	60.4	35	89	94	23.8	16.5	14.7	21.6	21.6	28.8	22.6	35.3	46.2	23.9	51	11	1427	no DR	no DR	urban	50-60	1	0	0	0	no DR	no DR	oral medication	0	1	1-3 monthly	never	0
0	1	1	0	1	6	6	0	no DR	no DR	1	1	0.4	0.2	110	70	170	62.1	37.5	90.5	90	19.8	13.6	11.9	19	18.6	32.6	26.5	38.6	49.9	21.5	37	6	1485	no DR	no DR	urban	40-50	10	1	0	0	no DR	no DR	diet only	0	0	never	never	1
0	0	0	0	1	2	6	0	severe NPDR	severe NPDR	1	1	0.2	0.3	140	80	171.3	74.5	37	90.5	89	22	15.6	14	19.5	19.4	32.2	25.7	37.2	49.5	25.5	49	11.5	1680	severe NPDR	dr	urban	40-50	0	0	1	0	VTDR	severe NPDR	oral medication	1	1	1-3 monthly	never	0
0	0	0	0	1	6	6	0	no DR	no DR	1	1	0.5	0.3	120	80	147	60.1	41	95	92	36.9	34.9	29.1	48.7	43.8	21.8	16	22.8	35.1	27.8	61	11	1237	no DR	no DR	urban	50-60	1	0	0	0	no DR	no DR	oral medication	0	1	never	never	0
0	0	0	0	1	1	6	0	no DR	no DR	1	1	0.2	0.2	130	80	173	73.1	38	91	90	28.6	19.5	17.5	24.9	25.5	28	20.6	34.3	45.5	24.4	63	12.5	1611	no DR	no DR	urban	60-70	10	1	0	0	no DR	no DR	oral medication	0	1	1-3 monthly	never	0
0	0	0	0	1	2	6	0	severe NPDR	severe NPDR	4	4	0.6	0.6	140	90	148	57.9	33.5	86	83	34.6	30.8	26.8	44.5	38.3	23	16.7	24.7	36.9	26.4	67	9.5	1621	severe NPDR	dr	urban	60-70	3	0	1	1	VTDR	severe NPDR	oral medication	1	1	1-3 monthly	never	0
0	0	0	0	1	2	6	0	no DR	no DR	1	1	0.1	0.1	170	82	169.5	73.9	36	99	92	30.9	21.1	19	29	29.5	27.9	19.9	34.6	45.4	25.7	57	13	1617	no DR	no DR	urban	50-60	1	0	0	0	no DR	no DR	oral medication	1	1	1-3 monthly	never	0
0	0	0	0	1	2	6	0	moderate NPDR	moderate NPDR	4	4	0.67	0.67	130	80	153	62.8	35	95	82.5	38.2	32.9	29.5	50.9	45.3	21.7	15.9	22.1	34.8	26.8	62	9.5	1273	moderate NPDR	dr	urban	50-60	6	1	1	1	VTDR	moderate NPDR	oral medication	0	1	1-3 monthly	never	0
1	0	0	0	1	2	6	0	no DR	no DR	1	1	0.2	0.2	124	88	155	58.3	37	88	81	35	29.4	26.1	46.2	39.5	23	17.1	24.6	35.8	24.3	60	7	1221	no DR	no DR	urban	50-60	4	0	0	0	no DR	no DR	insulin	0	2	1-3 monthly	never	0
0	0	0	0	1	2	6	0	moderate NPDR	ungradable	1	9	0.003	0.5	120	80	160	61.1	37	83	88	24.2	16.7	14.9	21.9	21.9	28.8	22.5	35.6	46.3	23.9	51	10.5	1438	severe NPDR	dr	urban	50-60	22	4	1	1	VTDR	severe NPDR	oral medication	0	1	1-3 monthly	never	0
0	0	0	0	1	1	6	0	no DR	no DR	1	1	0.5	0.4	140	80	157.3	57.1	33	94	81.5	33.7	27.8	24.6	45.4	38.8	23.7	18.2	25.7	36	23	51	5.5	1209	no DR	no DR	urban	40-50	2	0	0	0	no DR	no DR	oral medication	1	1	1-3 monthly	never	0
0	0	0	0	1	2	6	0	no DR	no DR	1	1	0.3	0.5	130	80	165	55.2	36	87	81	33.8	23.1	19.3	28.6	29.7	25.1	16.9	33.5	42.7	20.3	57	7	1305	no DR	no DR	urban	>70	2	0	0	0	no DR	no DR	diet only	0	0	1-3 monthly	never	0
0	0	0	0	0	2	6	0	no DR	no DR	1	1	0.6	0.6	120	80	154	48	31.5	85	79	29.6	23.8	20.5	39.7	32.2	24.4	19	28.4	36.1	20.2	50	4	1082	no DR	no DR	urban	50-60	1	0	0	0	no DR	no DR	oral medication	0	1	1-3 monthly	never	0
0	0	1	0	0	6	6	1	high risk PDR	PDR	9	4	0.03	0.05	170	90	150	44	33.5	84	74	28.9	22.9	19.6	39.3	31.8	24.1	19.3	29	35.8	19.5	43	3	1820	high risk PDR	dr	urban	50-60	12	2	1	1	VTDR	5	oral medication	1	1	never	never	1
0	0	0	0	1	2	6	0	no DR	mild NPDR	1	2	0.2	0.67	130	80	156	65.7	40	101	99	31	21.4	19.4	27.4	28.1	24.9	17.6	32.8	42.5	27	67	17	1471	mild NPDR	dr	urban	60-70	6	1	0	0	mild NPDR	mild NPDR	oral medication	0	1	1-3 monthly	never	0
0	0	0	0	1	2	6	0	no DR	no DR	1	1	0.33	0.4	120	80	153.5	59.3	37	97	85	32.4	28.8	24.7	42	36	24.7	18.3	26.4	38.4	25.2	62	8	1251	no DR	no DR	urban	60-70	14	2	0	0	no DR	no DR	oral medication	0	1	1-3 monthly	never	0
1	0	0	0	1	2	6	0	no DR	no DR	1	1	0.4	0.4	140	90	173	98.4	46	112	118	34	24.2	22.6	31	31.9	27	16.3	32.3	44.5	32.9	71	23.5	1980	no DR	no DR	urban	50-60	6	1	0	0	no DR	no DR	insulin	1	2	1-3 monthly	never	0
0	0	0	0	0	2	6	0	no DR	no DR	1	1	0.33	0.33	140	90	147	55.1	32	101	87	34	29.8	26	45.3	39.8	22.8	17.2	25.1	35.8	25.5	55	8	1174	no DR	no DR	urban	40-50	0	0	0	0	no DR	no DR	oral medication	1	1	1-3 monthly	never	0
0	0	0	0	1	2	6	0	no DR	mild NPDR	1	1	0.3	0.3	150	90	157.5	51.9	32	78.5	78.3	20.3	13.8	12	18.8	18.5	29.8	24.4	36.6	47.2	20.9	40	6.5	1303	mild NPDR	dr	urban	50-60	3	0	0	0	mild NPDR	mild NPDR	oral medication	1	1	1-3 monthly	never	0
0	1	1	1	1	1	6	0	moderate NPDR	moderate NPDR	1		0.2	0.033	140	90	155	53	36	86	80	23.8	16.1	14.2	21	21.1	27.4	21.5	35	44.9	22.1	50	8.5	1303	moderate NPDR	dr	urban	60-70	2	0	0	0	moderate NPDR	moderate NPDR	oral medication	1	1	1-3 monthly	never	1
0	0	0	1	1	6	6	0	no DR	no DR	1	1	0.2	0.3	140	90	159	60.2	38	94	90	28.6	20.1	18.3	25.6	26.1	27.5	20.2	34	44.9	27.8	62	16.5	1592	no DR	no DR	urban	60-70	13	2	0	0	no DR	no DR	oral medication	1	1	never	never	0
0	0	0	0	1	2	6	0	mild NPDR	mild NPDR	1	1	0.4	0.4	140	80	144	35.4	29	78	65	32.8	23.1	21.2	42.5	30.9	20.9	16.3	27.1	30.5	17.1	44	2	873	mild NPDR	dr	urban	50-60	14	2	0	0	mild NPDR	mild NPDR	oral medication	1	1	1-3 monthly	never	0
0	0	0	0	1	6	6	0	no DR	no DR	1	1	0.79	0.67	150	90	152	50.7	31.5	77.5	76	28	24.3	20.2	38.3	32.8	25.6	20.1	29.3	38.4	21.9	45	4.5	1132	no DR	no DR	urban	40-50	6	1	0	0	no DR	no DR	oral medication	1	1	never	never	0
0	0	0	0	0	2	6	0	severe NPDR	moderate NPDR	4	1	0.1	0.1	130	80	156	54.8	37	99.5	81.5	41.2	31.2	29.5	52.9	42	19.7	14.1	21.5	31.1	22.5	75	7.5	1639	severe NPDR	dr	urban	>70	1	0	1	1	VTDR	severe NPDR	oral medication	0	1	1-3 monthly	never	0
0	0	0	0	1	1	6	0	moderate NPDR	moderate NPDR	2	2	0.2	0.2	120	80	164	53	0					0	0	0	20.3	0	0	0	19.7055			1556	moderate NPDR	dr	urban	50-60	4	0	0	0	moderate NPDR	moderate NPDR	oral medication	0	1	1-3 monthly	never	0
0	0	0	0	1	1	6	1	no DR	no DR	1	1	0.1	0.4	120	70	148	42.4	30.5	84	72	35.6	26.2	24.2	45.7	34.5	20.6	15.5	25.2	31.5	19.4	59	4	972	no DR	no DR	urban	60-70	2	0	0	0	no DR	no DR	oral medication	0	1	1-3 monthly	never	0
0	0	0	0	1	2	3	0	moderate NPDR	severe NPDR	1	4	0.8	0.2	100	70	157	51.9	37	74	79	13.4	9.5	8.2	13.7	12.7	33	28.7	39.1	50.3	21.1	33	6	1623	severe NPDR	dr	urban	40-50	8	1	1	1	VTDR	severe NPDR	oral medication	0	1	1-3 monthly	1-3 monthly	0
0	0	0	0	1	1	6	0	no DR	no DR	1	1	0.4	0.33	130	90	153	57	36	98	80	35.3	29.6	26.4	46.4	38.8	22.5	16.6	24.3	35.4	24.3	65	8	1190	no DR	no DR	urban	60-70	10	1	0	0	no DR	no DR	oral medication	0	1	1-3 monthly	never	0
0	0	0	1	0	2	6	0	severe NPDR	severe NPDR	4	4	0.08	0.08	130	80	166.5	58.5	35	88	80	23.7	15.9	13.9	20.5	20.6	28.7	22.5	35.9	46.2	21.1	51	7	1937	severe NPDR	dr	urban	60-70	4	0	1	1	VTDR	severe NPDR	oral medication	0	1	1-3 monthly	never	0
0	0	0	0	1	1	6	0	advance PDR	mild NPDR	2	1	0.016	0.4	130	80	159	56.5	37	86	79	23	15.7	13.8	19.2	19.4	27.3	21.7	34.6	44.8	22.3	59	9.5	1593	advance PDR	dr	urban	>70	20	3	1	0	VTDR	6	oral medication	0	1	1-3 monthly	never	0
0	0	0	0	1	1	6	0	no DR	no DR	1	1	0.33	0.67	130	80	150	57.6	37	90	88	20.6	14.7	13.3	18.7	18.4	28.8	23.5	35.6	46.3	25.6	51	13	1390	no DR	no DR	urban	50-60	14	2	0	0	no DR	no DR	oral medication	0	1	1-3 monthly	never	0
0	0	0	0	0	2	6	0	severe NPDR	severe NPDR	3	3	0.33	0.2	160	80	152	88.7	38	123	104.5	43	42	38.3	54.3	52.8	21.4	13.3	16.1	36.6	38.4	80	24.5	1637	severe NPDR	dr	urban	60-70	8	1	1	0	VTDR	severe NPDR	oral medication	1	1	1-3 monthly	never	0
0	0	0	0	1	2	6	0	no DR	no DR	1	1	0.2	0.2	140	90	150	45.4	29	79	70.5	35.3	26.7	24.5	45.8	35.4	21	15.8	25	33	20.2	61	4	1018	no DR	no DR	urban	60-70	0	0	0	0	no DR	no DR	oral medication	1	1	1-3 monthly	never	0
0	0	0	0	1	1	6	0	moderate NPDR	moderate NPDR			0.1	0.1	130	80	156	53.7	34	91	76	32.6	26.6	23.4	43.8	36.9	23.8	18.5	26.6	35.9	22.1	50	5	1161	moderate NPDR	dr	urban	50-60	6	1	0		moderate NPDR	moderate NPDR	oral medication	0	1	1-3 monthly	never	0
0	0	0	0	1	2	6	1	no DR	no DR	1	1	0.2	0.3	120	80	153	54.4	36	79	94	32.2	27.3	23.7	42.5	35.8	23.9	18.1	26.5	36.7	23.2	58	6.5	1172	no DR	no DR	urban	50-60	4	0	0	0	no DR	no DR	oral medication	0	1	1-3 monthly	never	0
0	1	1	0	1	2	6	0	PDR	PDR	4	4	0	0.2	100	70	146	44.3	30	72	87	23.8	21.3	16.8	31.7	25.9	26.8	20.8	32.1	40.8	20.8	57	3.5	1045	PDR	dr	urban	60-70	29	4	1	1	VTDR	PDR	oral medication	0	1	1-3 monthly	never	1
0	0	0	0	1	6	6	0	no DR	no DR	1	1	0.05	0.05	170	90	148.5	54.4	32	88	85	38.4	31.4	28.6	48.9	40.1	20.4	14.5	22.4	32.8	24.7	76	9.5	1142	no DR	no DR	urban	>70	26	4	0	0	no DR	no DR	oral medication	1	1	never	never	0
0	0	0	0	1	1	6	0	no DR	no DR	1	1	0.5	0.4	160	80	159	65	36.5	93.5	92	36	31	27.5	45.9	38.6	23.3	16.5	23.5	36.7	25.7	74	9.5	1321	no DR	no DR	urban	>70	1	0	0	0	no DR	no DR	oral medication	1	1	1-3 monthly	never	0
0	0	0	0	0	6	6	0	no DR	no DR	1	1	0.2	0.2	170	90	145	56.6	32	102	100	39.2	33.4	30.3	50.1	42.7	20	14.1	21.5	33.2	26.9	76	12	1171	no DR	no DR	urban	>70	5	0	0	0	no DR	no DR	oral medication	1	1	never	never	0
0	0	0	0	1	2	6	0	no DR	no DR	1	1	0.67	0.67	130	80	149	62.7	0			37.7	33.7	29.9	49.5	44.4	21.7	15.6	22.1	35.2	28.2	65	11.5	1273	no DR	no DR	urban	50-60	2	0	0	0	no DR	no DR	oral medication	0	1	1-3 monthly	never	0
0	0	0	0	1	2	6	0	mild NPDR	mild NPDR	1	1	0.4	0.33	130	80	155.5	61.1	34.5	97	82	36.9	31.1	27.9	47.7	40.4	22.2	16	23	35.2	25.3	70	9	1254	mild NPDR	dr	urban	60-70	4	0	0	0	mild NPDR	mild NPDR	oral medication	0	1	1-3 monthly	never	0
0	0	0	0	0	2	2	0	no DR	no DR	1	1	0.2	0.2	140	80	150.7	61.6	34.5	88.5	84.5	35.3	31.7	21.7	46.7	41.7	23	16.9	23.9	36.3	27.2	59	10	1269	no DR	no DR	urban	40-50	4	0	0	0	no DR	no DR	oral medication	1	1	1-3 monthly	1-3 monthly	0
0	0	0	0	0	2	6	0	no DR	no DR	1	1	0.286	0.286	120	70	165	91.7	42	109	103	33.7	24.2	22.6	30.1	31	26.3	17.9	32.3	43.9	33.7	73	26	1872	no DR	no DR	urban	60-70	9	1	0	0	no DR	no DR	oral medication	0	1	1-3 monthly	never	0
0	0	0	0	0	2	6	0	severe NPDR	severe NPDR	1	1	0.03	0.067	160	100	149	52.4	32.5	90	88	35.4	29.1	26.1	46.2	38.5	21.8	16.2	24.5	34.5	23.6	63	7	1612	severe NPDR	dr	urban	60-70	1	0	1	0	VTDR	severe NPDR	oral medication	1	1	1-3 monthly	never	0
0	0	0	0	1	2	6	0	no DR	no DR	1	1	0.6	0.6	110	70	159	57.9	32.5	85	80.2	31.8	26.8	23.3	42.2	35.5	24.7	18.7	26.7	37.4	22.9	57	6	1231	no DR	no DR	urban	50-60	5	0	0	0	no DR	no DR	oral medication	0	1	1-3 monthly	never	0
0	0	0	0	1	2	6	0	no DR	no DR	1	1	0.8	1	110	80	157	55.3	35	83	91	20.4	14.1	12.4	19.4	19.1	30.4	24.8	36.9	47.8	22.4	40	8	1361	no DR	no DR	urban	40-50	0	0	0	0	no DR	no DR	oral medication	0	1	1-3 monthly	never	0
0	0	0	0	1	2	6	0	no DR	no DR	0	0	0.05	0.003	130	80	144.5	39.5	33	84	63	27.1	21.6	18.1	35.5	27.2	23.2	17.8	28.9	36.7	18.9	57	2	951	no DR	no DR	urban	>70	7	1	0	0	no DR	no DR	oral medication	0	1	1-3 monthly	never	0
0	0	0	1	1	1	6	0	no DR	no DR	1	1	0.3	0.05	110	70	167	169.1	34	90	88	18.6	12.8	11.1	16.4	16	31.3	25.9	37	48.6	21.2	46	7	1431	no DR	no DR	urban	60-70	0	0	0	0	no DR	no DR	oral medication	0	1	1-3 monthly	never	0
1	0	0	0	1	2	6	0	PDR	PDR	4	4	0.2	0.3	120	80	169	63.8	31	86	92	16	11.4	9.9	14.4	13.8	33.9	28.6	38.5	51.1	22.3	42	7.5	1529	PDR	dr	urban	50-60	5	0	1	1	VTDR	PDR	insulin	0	2	1-3 monthly	never	0
0	0	0	0	0	2	6	1	PDR	PDR	4	1	0.05	0.33	90	60	154	58.9	36	94	90	22.8	16	14.4	20	20	28	22.2	35.4	45.4	24.8	56	12	1401	PDR	dr	urban	60-70	7	1	1	1	VTDR	PDR	oral medication	0	1	1-3 monthly	never	0
0	0	0	0	1	2	6	0	no DR	no DR	1	1	0.3	0.3	130	80	149	51.6	34.5	91.5	75.5	32.7	27.5	24	41.7	33.7	23.1	16.9	26.2	36.3	23.2	70	7	1125	no DR	no DR	urban	>70	9	1	0	0	no DR	no DR	oral medication	0	1	1-3 monthly	never	0
0	0	0	0	0	1	2	0	severe NPDR	severe NPDR	4	4	0.083	0.1	130	80	140.3	31.9	28	69.5	58.8	33.9	23	21.5	43	29.7	19.4	14.8	26.1	28.3	16.2	44	1.5	1816	severe NPDR	dr	urban	60-70	5	0	1	1	VTDR	severe NPDR	oral medication	0	1	1-3 monthly	1-3 monthly	0
0	0	0	0	1	1	6	0	mild NPDR	no DR	1	1	0.3	0.3	110	70	153	62.7	38	86	95	31.5	29.5	24.9	41.7	37.6	25.6	19.2	26.7	39.5	26.8	52	8.5	1310	mild NPDR	dr	urban	40-50	2	0	0	0	mild NPDR	mild NPDR	oral medication	0	1	1-3 monthly	never	0
0	0	0	0	0	2	6	1	no DR	no DR	1	1	1	0.67	140	90	154	80.3	38	108	100	39.3	38.3	33.6	52.2	50.9	22.5	15.6	19.2	36.7	33.9	60	16	1534	no DR	no DR	urban	<=40	3	0	0	0	no DR	no DR	oral medication	1	1	1-3 monthly	never	0
0	0	0	0	1	1	6	0	no DR	no DR	1	1	0.8	0.5	120	70	149	51.5	36	89	98	33.5	27.9	24.6	44.1	37	22.7	17.1	25.7	35.1	23.2	58	6.5	1120	no DR	no DR	urban	50-60	6	1	0	0	no DR	no DR	oral medication	0	1	1-3 monthly	never	0
1	0	0	0	0	2	2	1	ungradable	ungradable	9	9	0	0.016	130	80	147.1	73.1	39	106	99.5	42.1	39.9	35.5	53.3	49.2	20.4	13.2	18.3	34.7	33.8	80	21	1406			urban	>70	14	2					insulin	0	2	1-3 monthly	1-3 monthly	0
1	0	0	0	0	2	6	0	mild NPDR	mild NPDR	1	1	0.1	0.1	130	80	153.5	47.2	33	82	79	37.9	27.8	26.1	48.8	37.5	20.7	15.5	24.2	31.4	20	62	4.5	1039	mild NPDR	dr	urban	60-70	17	3	0	0	mild NPDR	mild NPDR	insulin	0	2	1-3 monthly	never	0
0	0	0	0	1	1	6	0	no DR	no DR	1	1	0.8	0.1	140	80	170	77.9	38	100	95	29.4	20.4	18.5	26.1	28	20.3	34	45.4	20.4	27	64	15.5	1684	no DR	no DR	urban	60-70	0	0	0	0	no DR	no DR	diet only	1	0	1-3 monthly	never	0
0	0	0	1	1	1	6	0	no DR	no DR	1	1	0.5	0.4	150	90	145	50.3	33	89	82	38.4	30.9	28.3	49.6	40.9	20	14.5	22.8	32.1	23.9	67	8	1081	no DR	no DR	urban	60-70	2	0	0	0	no DR	no DR	oral medication	1	1	1-3 monthly	never	0
0	0	0	0	1	2	6	0	no DR	mild NPDR	1	1	0.67	0.8	110	80	158	59	35	92	87	30.5	26.7	22.7	41	35.7	25.6	19.6	27.5	38.8	23.6	50	5.5	1255	mild NPDR	dr	urban	50-60	15	2	0	0	mild NPDR	mild NPDR	oral medication	0	1	1-3 monthly	never	0
0	0	0	0	1	2	6	0	no DR	no DR	1	1	0.4	0.67	120	80	156	61.9	33.5	93.5	83.5	34.8	30.1	26.5	46.6	41.2	23.5	17.7	24.4	36.4	25.4	55	7.5	1278	no DR	no DR	urban	40-50	15	2	0	0	no DR	no DR	oral medication	0	1	1-3 monthly	never	0
0	0	0	0	0	2	6	0	ungradable	ungradable	1	1	1	1	140	90	168	58.9	33.5	82.5	81.5	18.5	12.7	11	16.7	16.3	31.7	26.2	37.8	49	20.9	43	6	1430			urban	50-60	9	1		0			oral medication	1	1	1-3 monthly	never	0
0	0	0	0	1	2	6	0	no DR	no DR	1	1	0.6	0.706	150	80	169	74.4	40	97	92.5	24.5	17.2	15.6	22.9	22.9	31	24.1	36.5	48.4	26	48	11.5	1663	no DR	no DR	urban	40-50	3	0	0	0	no DR	no DR	oral medication	1	1	1-3 monthly	never	0
1	0	0	0	1	1	6	0	no DR	no DR	1	1	0.67	0.67	140	80	160	60.1	34	90	80	35.3	29	25.9	47.1	40.1	23.2	17.4	24.4	35.6	23.5	58	6.5	1248	no DR	no DR	urban	50-60	0	0	0	0	no DR	no DR	insulin	1	2	1-3 monthly	never	0
0	0	0	0	1	1	6	0	mild NPDR	moderate NPDR	1	2	0.2	0.33	140	90	148.5	63.7	34.5	99.5	89	40.9	35.7	32.4	54.9	50.2	20.3	14.7	20.2	33.3	28.9	63	12	1272	moderate NPDR	dr	urban	40-50	9	1	0	0	moderate NPDR	moderate NPDR	oral medication	1	1	1-3 monthly	never	0
0	0	0	0	0	2	6	1	no DR	no DR	1	1	0.4	0.4	130	80	158	54.2	33	91	78	29.5	24.8	21.1	39.6	33.2	25.4	19.6	28.3	38.1	21.7	51	4.5	1182	no DR	no DR	urban	50-60	4	0	0	0	no DR	no DR	oral medication	0	1	1-3 monthly	never	0
0	0	0	0	1	2	6	0	no DR	no DR	1	1	0.1	0.1	130	78	158	63.7	36	95	85	34.4	30	26.3	44.8	38.6	24	17.5	24.6	37.4	25.5	64	8.5	1309	no DR	no DR	urban	50-60	2	0	0	0	no DR	no DR	oral medication	0	1	1-3 monthly	never	0
0	0	0	0	0	2	6	0	no DR	no DR	1	1	0.4	0.003	110	70	148	60.5	37	98.5	95	35.9	32.3	28.3	46.6	41.3	22.5	16.3	23.5	36.2	27.6	65	11	1249	no DR	no DR	urban	50-60	0	0	0	0	no DR	no DR	oral medication	0	1	1-3 monthly	never	0
0	0	0	0	1	2	6	0	no DR	no DR	1	1	0.2	0.3	123	82	155	67.5	35	104	86	35.1	32.2	28	45.6	40.8	24.1	17.3	23.9	37.9	28.1	63	10.5	1365	no DR	no DR	urban	50-60	2	0	0	0	no DR	no DR	oral medication	0	1	1-3 monthly	never	0
0	0	0	0	0	2	6	0	severe NPDR	severe NPDR	1	1	0.5	0.5	120	80	156.5	63.3	35.5	89.5	88	31.8	29	24.7	41.9	36.9	25.6	19	26.5	39.4	25.8	56	7.5	1318	severe NPDR	dr	urban	50-60	2	0	1	0	VTDR	severe NPDR	oral medication	0	1	1-3 monthly	never	0
0	0	0	0	1	2	6	0	no DR	no DR	1	1	1	0.8	110	70	151	46	30	79.5	68	31.5	24.7	21.8	42.9	35.4	23.6	18.9	28	34.9	20.2	41	3.5	1045	no DR	no DR	urban	40-50	1	0	0	0	no DR	no DR	oral medication	0	1	1-3 monthly	never	0
0	0	1	0	1	2	6	1	PDR	PDR	4	4	0.1	0.1	120	80	153	71.2	36	107	103	41	36.9	33.1	55	51.3	20.8	14.8	19.2	34.2	30.4	65	13.5	1834	PDR	dr	urban	40-50	5	0	1	1	VTDR	PDR	oral medication	0	1	1-3 monthly	never	1
0	0	0	0	1	3	6	0	no DR	no DR	1	1	0.8	0.5	130	80	155	59.9	36	88	85	32.3	21.9	19.6	28.9	29.7	24.6	17	32.8	42.2	24.9	62	13.5	1377	no DR	no DR	urban	60-70	5	0	0	0	no DR	no DR	oral medication	0	1	3-12 monthly	never	0
0	0	0	0	1	1	6	0	no DR	no DR	1	1	0.5	0.5	177	90	149	68.6	36	108	98	37	35.2	30.6	47.7	43.9	23	16.1	22.3	37.2	30.9	67	14.5	1370	no DR	no DR	urban	50-60	1	0	0	0	no DR	no DR	oral medication	1	1	1-3 monthly	never	0
0	0	1	0	0	2	6	0	no DR	no DR	1	1	0.3	0.3	120	80	148	46.9	35.5	83	76	24.3	22	17.4	34.3	30.2	26.8	21.6	31.5	39.8	21.4	37	3.5	1085	no DR	no DR	urban	40-50	1	0	0	0	no DR	no DR	oral medication	0	1	1-3 monthly	never	1
0	0	0	0	1	2	6	0	no DR	no DR	1	1	0.4	0.4	120	80	155	60.7	33	105	85.5	43.1	35.4	32.9	56.9	49.7	19.1	13.5	19.5	31.5	27	72	11.5	1217	no DR	no DR	urban	60-70	5	0	0	0	no DR	no DR	oral medication	0	1	1-3 monthly	never	0
1	0	0	0	1	2	6	0	no DR	moderate NPDR	1	1	0.2	0.5	130	80	151	54.1	31	84	80	36.9	30	27.1	48	39.7	21.4	15.8	23.6	33.6	23.7	66	7.5	1146	moderate NPDR	dr	urban	60-70	17	3	0	0	moderate NPDR	moderate NPDR	insulin	0	2	1-3 monthly	never	0
0	0	0	0	0	2	6	0	no DR	no DR	1	1	0.67	0.67	110	70	148	62	33.5	98.5	96.5	36.6	33.1	29.1	47.9	43.1	22.3	16.2	22.9	36	28.3	63	11.5	1268	no DR	no DR	urban	50-60	2	0	0	0	no DR	no DR	oral medication	0	1	1-3 monthly	never	0
0	0	0	0	1	2	6	0	no DR	no DR	1	1	0.285	0.285	120	80	143	33.3	31.8	70	63	31	21.6	19.6	40	28.4	20.6	16	27.2	30.3	16.3	44	1.5	844	no DR	no DR	urban	60-70	8	1	0	0	no DR	no DR	oral medication	0	1	1-3 monthly	never	0
0	0	0	0	1	6	6	0	mild NPDR	mild NPDR	1	1	0.1	0.05	140	80	143	44.9	32	82	80	31.7	26.1	22.8	40.8	32.6	22	16.3	26.3	34.7	22	65	6	1021	mild NPDR	dr	urban	>70	22	4	0	0	mild NPDR	mild NPDR	oral medication	1	1	never	never	0
0	1	1	0	0	1	2	0	PDR	PDR	4	4	0.28	0.28	140	90	162	65.3	37.5	95	93	24.6	17.1	15.4	20.3	20.6	28	21.7	34.3	45.5	24.9	64	13.5	1499	PDR	dr	urban	>70	4	0	1	1	VTDR	PDR	oral medication	1	1	1-3 monthly	1-3 monthly	1
0	0	0	0	0	2	6	0	PDR	PDR	1	1	0.67	0.5	160	100	146.5	51.5	30	57	81	33.3	28.4	24.8	44.6	38.6	22.8	17.5	25.8	35.7	24	52	6.5	1221	PDR	dr	urban	40-50	0	0	1	0	VTDR	PDR	oral medication	1	1	1-3 monthly	never	0
0	0	0	0	1	1	6	0	mild NPDR	no DR	1	1	1	1	110	80	174	88.2	39	106	96	36.5	31.5	22.1	20.2	29.4	30	28.2	19.9	34.4	29.132	29	6.2	1840	mild NPDR	dr	urban	50-60	3	0	0	0	mild NPDR	mild NPDR	oral medication	0	1	1-3 monthly	never	0
0	0	0	0	0	2	5	0	no DR	no DR	1	1	0.4	0.5	160	100	153.5	65.3	36.5	82	77	37.9	33.3	29.7	49	43	22.1	15.6	22	36	27.7	71	11	1313	no DR	no DR	urban	50-60	0	0	0	0	no DR	no DR	oral medication	1	1	1-3 monthly	3-12 monthly	0
1	0	0	0	1	1	6	0	no DR	no DR	1	1	0.8	0.5	139	82	167	76.6	37.5	103	94	31.2	29.8	25	40.1	35.6	28.5	20.2	27.1	43.2	27.5	54	7.5	1544	no DR	no DR	urban	40-50	1	0	0	0	no DR	no DR	insulin	0	2	1-3 monthly	never	0
0	0	0	0	1	2	6	0	severe NPDR	severe NPDR	2	2	0.5	1	110	70	145.5	52.3	31	89	82	35.6	30	26.7	47.1	40.5	21.7	16.2	24.3	34	24.7	57	8	1123	severe NPDR	dr	urban	50-60	1	0	1	0	VTDR	severe NPDR	oral medication	0	1	1-3 monthly	never	0
0	0	0	0	1	2	6	1	no DR	no DR	1	1	0.5	0.8	130	90	161.5	62.9	38.4	93.5	91	24.3	16.8	15	21.8	21.9	29	22.6	35.4	46.4	24.1	52	11	1467	no DR	no DR	urban	50-60	6	1	0	0	no DR	no DR	oral medication	0	1	1-3 monthly	never	0
0	0	0	0	1	1	6	0	no DR	no DR	1	1	0.2	0.3	149	97	149.5	74.8	41	110	105	43.7	40.4	36.4	58.1	55.4	19.4	13.1	16.8	32.9	33.5	75	19	1420	no DR	no DR	urban	50-60	1	0	0	0	no DR	no DR	oral medication	1	1	1-3 monthly	never	0
0	0	0	0	1	6	6	0	no DR	no DR	1	1	0.5	0.5	150	90	162	68	36.5	99	100	34.2	23.2	20.9	31.4	32.3	25.2	16.9	32.8	42.7	25.9	64	14.5	1499	no DR	no DR	urban	60-70	15	2	0	0	no DR	no DR	oral medication	1	1	never	never	0
0	0	0	0	1	2	6	0	no DR	no DR	1	1	0.3	0.2	140	90	152	47	38.5	80	78.5			0	0	0	29.3	0	0	0	20.3428			1105	no DR	no DR	urban	>70	11	2	0	0	no DR	no DR	oral medication	1	1	1-3 monthly	never	0
0	0	1	0	1	2	6	0	no DR	no DR	1	1	1	0.67	140	80	172	75.5	36.8	95	92.8	25.4	17.7	16	22.9	23	30.6	23.4	35.6	47.8	25.7	54	12.5	1684	no DR	no DR	urban	50-60	3	0	0	0	no DR	no DR	oral medication	1	1	1-3 monthly	never	1
0	0	0	1	1	1	6	0	no DR	no DR	1	1	0.2	0.3	165	80	157.5	58.8	39	90	86	27.2	18.5	16.5	23.9	24.3	26.5	19.8	34.4	44	23.7	58	11	1382	no DR	no DR	urban	60-70	24	4	0	0	no DR	no DR	oral medication	1	1	1-3 monthly	never	0
0	0	0	0	1	1	6	1	no DR	no DR	1	1	0.67	0.5		0			0					0	0	0	29.3	0	0	0				1103	no DR	no DR	urban	60-70	3	0	0	0	no DR	no DR	oral medication		1	1-3 monthly	never	0
0	0	0	0	1	6	6	0	no DR	no DR	1	1	0.5	0.8	110	70	150	78	45	114	102	39.7	38.7	34.3	53.6	53.4	21.8	15.4	19	36	34.7	55	16.5	1494	no DR	no DR	urban	<=40	2	0	0	0	no DR	no DR	oral medication	0	1	never	never	0
0	0	0	0	1	1	6	0	no DR	no DR	1	1	0.67	0.8	110	70	143.5	39	30	72	67	33.7	24.9	22.6	45	35.5	22.1	17.8	27.7	31.7	18.9	36	3	930	no DR	no DR	urban	40-50	2	0	0	0	no DR	no DR	oral medication	0	1	1-3 monthly	never	0
0	0	0	0	1	2	6	0	no DR	no DR	1	1	0.67	0.67	110	70	147	57.9	33.5	102	95	37.2	32.1	28.6	48.6	42.3	21.5	15.6	22.9	34.4	26.4	65	10	1202	no DR	no DR	urban	50-60	3	0	0	0	no DR	no DR	oral medication	0	1	1-3 monthly	never	0
0	0	0	0	1	1	6	0	advance PDR	advance PDR	1	1	0.05	0.06	140	80	143.5	40.4	31	74	70	33.8	25.4	23	44.8	35.4	21.6	17	26.8	32.3	19.6	43	3.5	1949	advance PDR	dr	urban	40-50	2	0	1	0	VTDR	6	oral medication	1	1	1-3 monthly	never	0
0	0	1	0	1	1	6	0	no DR	no DR	1	1	0.05	0.03	130	80	154	69	37	96	91	38	34.4	30.5	50.7	46.6	22.3	16.1	21.4	35.8	29.1	61	11.5	1369	no DR	no DR	urban	40-50	24	4	0	0	no DR	no DR	oral medication	0	1	1-3 monthly	never	1
0	0	0	0	1	6	6	0	no DR	no DR	1	1	0.5	0.05	130	80	148	84	41	108.5	108	44.6	43.6	39.5	59.2	59.4	19.3	12.4	14.6	33.4	38.5	76	26.5	1552	no DR	no DR	urban	50-60	1	0	0	0	no DR	no DR	oral medication	0	1	never	never	0
0	0	0	0	1	2	6	0	no DR	no DR	1	1	0.05	0.06	130	80	165	57.3	34	82	79	23.2	15.6	13.6	21.2	21.2	30	23.7	36	47.4	21	43	6.5	1385	no DR	no DR	urban	50-60	9	1	0	0	no DR	no DR	oral medication	0	1	1-3 monthly	never	0
							0	mild NPDR	mild NPDR	1	1	0.5	0.67	140	80	151	63.2	33	90	85	36.6	32.7	28.8	48.2	43.2	22.5	16.4	22.9	35.7	27.7	62	11	1287	mild NPDR	dr	urban	50-60	7	1	0	0	mild NPDR	mild NPDR		1
0	0	0	0	1	2	6	1	no DR	no DR	1	1	0.8	0.8	120	80	149	56.4	37	86	81	34.6	30.1	26.4	46.1	40.4	22.7	17.1	24.7	35.5	25.4	56	8	1192	no DR	no DR	urban	40-50	4	0	0	0	no DR	no DR	oral medication	0	1	1-3 monthly	never	0
0	0	0	1	1	2	6	0	mild NPDR	moderate NPDR	1	4	0.67	0.67	140	90	160	75.1	39	109	104	35.3	22.4	32.9	33.8	24.6	16.1	32.3	42.1	24.4	29.3	70	20	1350	moderate NPDR	dr	urban	60-70	1	0	1	1	VTDR	moderate NPDR	oral medication	1	1	1-3 monthly	never	0
0	0	0	0	0	2	5	1	high risk PDR	PDR	0	1	0.8	0.5	110	70	145	48	32	85	77	36.7	29.2	26.6	47.5	38.6	20.5	15.1	23.9	32.9	22.8	64	6.5	1552	high risk PDR	dr	urban	40-50	1	0	1	0	VTDR	5	oral medication	0	1	1-3 monthly	3-12 monthly	0
0	0	0	0	1	2	6	0	no DR	no DR	1	1	0.6	0.6	140	90	156.5	61.1	32.5	94.5	91.5	36.4	30.6	27.4	47.4	40.1	22.5	16.3	23.3	35.7	24.9	68	8	1256	no DR	no DR	urban	50-60	1	0	0	0	no DR	no DR	oral medication	1	1	1-3 monthly	never	0
0	0	0	0	0	6	6	0	mild NPDR	mild NPDR	1	1	0.03	0.03	130	80	156.5	56.2	36	80	77	30.5	26.2	22.4	40.1	33.7	25.2	19.1	27.7	38.4	22.9	58	6	1210	mild NPDR	dr	urban	50-60	0	0	0	0	mild NPDR	mild NPDR	oral medication	0	1	never	never	0
0	0	0	0	0	2	2	1	ungradable	no DR	9	1	0.3	0.016	160	90	145	56.2	35	104.5	87.5	34.4	30.9	26.9	44.4	38.6	22.7	16.5	24.7	36.4	26.7	66	10.5	1189	no DR	no DR	urban	60-70	3	0	0	0	no DR	no DR	oral medication	1	1	1-3 monthly	1-3 monthly	0
0	0	0	0	1	2	6	1	no DR	no DR	1	1	0.03	0.8	130	80	151	75.8	40	107	101	38.2	33.2	29.7	49.3	42.8	21.5	15.2	21.9	34.8	27.3	73	11.5	1265	no DR	no DR	urban	50-60	3	0	0	0	no DR	no DR	oral medication	0	1	1-3 monthly	never	0
0	0	0	0	1	1	6	0	no DR	no DR	1	1	0.2	0.2	110	80	146	54.8	32	94	87	37	31.5	28.1	48.3	41.5	21.2	15.5	23.2	34.2	25.7	65	9.5	1155	no DR	no DR	urban	50-60	10	1	0	0	no DR	no DR	oral medication	0	1	1-3 monthly	never	0
1	0	0	0	1	2	6	1	no DR	no DR	1	1	0.4	0.5	120	80	158.5	65.2	35.5	92.5	90.5	34.2	30.2	26.3	45.3	39.9	24.3	17.9	24.6	37.7	26	58	8	1333	no DR	no DR	urban	50-60	3	0	0	0	no DR	no DR	insulin	0	2	1-3 monthly	never	0
1	0	0	0	0	2	6	0	no DR	no DR	1	1	0.3	0.4	155	85	156	57	31	89	86	31.7	27.2	23.4	42	35.7	24.6	18.6	26.7	37.6	23.4	57	6	1216	no DR	no DR	urban	50-60	3	0	0	0	no DR	no DR	insulin	1	2	1-3 monthly	never	0
0	0	0	0	1	2	6	0	moderate NPDR	mild NPDR	1	1	0.67	0.5	140	100	155.5	57.5	31	90	86	30.6	26.9	22.9	41.2	35.8	25.2	19.3	27.4	38.6	23.8	50	5.5	1230	moderate NPDR	dr	urban	40-50	5	0	0	0	moderate NPDR	moderate NPDR	oral medication	1	1	1-3 monthly	never	0
0	0	0	1	1	6	6	0	severe NPDR	moderate NPDR	4	4	0.5	0.5	160	90	158	60.1	39	80	90	14.9	11	9.8	12.7	12.1	32.9	28.2	38.1	50.2	24.1	48	10.1	1465	severe NPDR	dr	urban	50-60	8	1	1	1	VTDR	severe NPDR	oral medication	1	1	never	never	0
0	0	0	0	1		3	0	severe NPDR	severe NPDR	1	1	0.67	0.6	140	90	147	56.6	34.2	92	86	36.2	31.4	27.9	48.1	42.4	21.9	16.2	23.6	35.1	26.2	59	9	1718	severe NPDR	dr	urban	50-60	2	0	1	0	VTDR	severe NPDR	oral medication	1	1		1-3 monthly	0
[truncated: 51 more columns]
